# Supplementary material for: The Serum MicroRNA Signatures for Pancreatic Cancer Detection and Operability Evaluation
Source: Front Bioeng Biotechnol. 2020 Apr 29;8:379. doi: 10.3389/fbioe.2020.00379 (PMC7201024; doi:10.3389/fbioe.2020.00379)
Supplement: TABLE S1 — The clinical information of the patients. [file Table_1.XLSX]

## Sheet: Sample
Sample ID	Disease state	Gender	Tumor Stage	Age	Operability
pancreatic cancer P01	pancreatic cancer	Male	cStage III	73	inoperable
pancreatic cancer P02	pancreatic cancer	Female	cStage IV	66	inoperable
pancreatic cancer P03	pancreatic cancer	Male	cStage III	73	inoperable
pancreatic cancer P04	pancreatic cancer	Female	cStage IV	70	inoperable
pancreatic cancer P05	pancreatic cancer	Male	cStage IV	60	inoperable
pancreatic cancer P06	pancreatic cancer	Male	cStage IV	77	inoperable
pancreatic cancer P07	pancreatic cancer	Male	pStage IIA	54	operable
pancreatic cancer P08	pancreatic cancer	Male	cStage III	71	inoperable
pancreatic cancer P09	pancreatic cancer	Female	cStage IV	68	inoperable
pancreatic cancer P10	pancreatic cancer	Male	pStage IIB	57	operable
pancreatic cancer P11	pancreatic cancer	Male	cStage IV	66	inoperable
pancreatic cancer P12	pancreatic cancer	Female	cStage IV	73	inoperable
pancreatic cancer P13	pancreatic cancer	Female	cStage IV	77	inoperable
pancreatic cancer P14	pancreatic cancer	Male	cStage IV	80	inoperable
pancreatic cancer P15	pancreatic cancer	Female	cStage IV	57	inoperable
pancreatic cancer P16	pancreatic cancer	Male	cStage IV	74	inoperable
pancreatic cancer P17	pancreatic cancer	Female	cStage IV	62	inoperable
pancreatic cancer P18	pancreatic cancer	Female	cStage IV	78	inoperable
pancreatic cancer P19	pancreatic cancer	Male	pStage IIB	67	operable
pancreatic cancer P20	pancreatic cancer	Male	cStage III	65	inoperable
pancreatic cancer P21	pancreatic cancer	Female	cStage III	64	inoperable
pancreatic cancer P22	pancreatic cancer	Female	cStage III	61	inoperable
pancreatic cancer P23	pancreatic cancer	Female	cStage IV	71	inoperable
pancreatic cancer P24	pancreatic cancer	Male	cStage III	77	inoperable
pancreatic cancer P25	pancreatic cancer	Male	cStage IV	33	inoperable
pancreatic cancer P26	pancreatic cancer	Male	pStage IIB	67	operable
pancreatic cancer P27	pancreatic cancer	Female	cStage III	57	inoperable
pancreatic cancer P28	pancreatic cancer	Male	cStage IV	74	inoperable
pancreatic cancer P29	pancreatic cancer	Female	cStage III	63	inoperable
pancreatic cancer P30	pancreatic cancer	Male	cStage IV	73	inoperable
pancreatic cancer P31	pancreatic cancer	Male	cStage IV	62	inoperable
pancreatic cancer P32	pancreatic cancer	Female	cStage III	77	inoperable
pancreatic cancer P33	pancreatic cancer	Female	cStage IV	81	inoperable
pancreatic cancer P34	pancreatic cancer	Male	pStage IIA	NA	operable
pancreatic cancer P35	pancreatic cancer	Male	cStage IV	74	inoperable
pancreatic cancer P36	pancreatic cancer	Male	cStage III	60	inoperable
pancreatic cancer P37	pancreatic cancer	Female	cStage III	67	inoperable
pancreatic cancer P38	pancreatic cancer	Male	cStage IV	65	inoperable
pancreatic cancer P39	pancreatic cancer	Female	cStage IV	65	inoperable
pancreatic cancer P40	pancreatic cancer	Female	cStage III	62	inoperable
pancreatic cancer P41	pancreatic cancer	Female	cStage IV	62	inoperable
pancreatic cancer P42	pancreatic cancer	Male	cStage IV	64	inoperable
pancreatic cancer P43	pancreatic cancer	Female	cStage IV	69	inoperable
pancreatic cancer P44	pancreatic cancer	Male	cStage IV	76	inoperable
pancreatic cancer P45	pancreatic cancer	Male	cStage III	41	inoperable
pancreatic cancer P46	pancreatic cancer	Male	cStage IV	72	inoperable
pancreatic cancer P47	pancreatic cancer	Male	cStage IV	74	inoperable
pancreatic cancer P48	pancreatic cancer	Female	cStage III	65	inoperable
pancreatic cancer P49	pancreatic cancer	Male	pStage IIB	53	operable
pancreatic cancer P50	pancreatic cancer	Male	cStage III	61	inoperable
pancreatic cancer P51	pancreatic cancer	Male	cStage IV	66	inoperable
pancreatic cancer P52	pancreatic cancer	Female	cStage IV	47	inoperable
pancreatic cancer P53	pancreatic cancer	Female	cStage III	40	inoperable
pancreatic cancer P54	pancreatic cancer	Female	cStage III	82	inoperable
pancreatic cancer P55	pancreatic cancer	Female	cStage IV	75	inoperable
pancreatic cancer P56	pancreatic cancer	Male	cStage IV	64	inoperable
pancreatic cancer P57	pancreatic cancer	Male	cStage IV	73	inoperable
pancreatic cancer P58	pancreatic cancer	Male	cStage IV	72	inoperable
pancreatic cancer P59	pancreatic cancer	Male	cStage IV	71	inoperable
pancreatic cancer P60	pancreatic cancer	Male	pStage IIB	77	operable
pancreatic cancer P61	pancreatic cancer	Male	pStage IIB	79	operable
pancreatic cancer P62	pancreatic cancer	Male	ypStage IIB	74	operable
pancreatic cancer P63	pancreatic cancer	Male	pStage IIB	70	operable
pancreatic cancer P65	pancreatic cancer	Male	ypStage IB	51	operable
pancreatic cancer P66	pancreatic cancer	Male	pStage IIB	75	operable
pancreatic cancer P67	pancreatic cancer	Male	pStage IIB	72	operable
pancreatic cancer P68	pancreatic cancer	Male	cStage III	68	operable
pancreatic cancer P69	pancreatic cancer	Male	pStage IIB	70	operable
pancreatic cancer P70	pancreatic cancer	Male	pStage IIB	61	operable
pancreatic cancer P71	pancreatic cancer	Male	pStage IIB	66	operable
pancreatic cancer P72	pancreatic cancer	Male	pStage IIB	73	operable
pancreatic cancer P73	pancreatic cancer	Male	cStage IV	74	operable
pancreatic cancer P74	pancreatic cancer	Male	pStage IIA	67	operable
pancreatic cancer P75	pancreatic cancer	Female	cStage III	59	inoperable
pancreatic cancer P76	pancreatic cancer	Male	cStage III	59	inoperable
pancreatic cancer P77	pancreatic cancer	Male	cStage IV	55	inoperable
pancreatic cancer P78	pancreatic cancer	Female	cStage IV	60	inoperable
pancreatic cancer P79	pancreatic cancer	Male	cStage IV	60	inoperable
pancreatic cancer P80	pancreatic cancer	Male	cStage IV	61	inoperable
pancreatic cancer P81	pancreatic cancer	Male	cStage IV	70	inoperable
pancreatic cancer P82	pancreatic cancer	Male	cStage III	38	inoperable
pancreatic cancer P83	pancreatic cancer	Male	cStage IV	50	inoperable
pancreatic cancer P84	pancreatic cancer	Female	cStage IV	69	inoperable
pancreatic cancer P85	pancreatic cancer	Male	cStage IV	75	inoperable
pancreatic cancer P86	pancreatic cancer	Female	cStage III	73	inoperable
pancreatic cancer P87	pancreatic cancer	Female	cStage III	63	inoperable
pancreatic cancer P88	pancreatic cancer	Male	cStage IV	66	inoperable
pancreatic cancer P89	pancreatic cancer	Female	cStage IV	76	inoperable
pancreatic cancer P90	pancreatic cancer	Male	cStage IV	71	inoperable
pancreatic cancer P93	pancreatic cancer	Female	cStage IV	64	inoperable
pancreatic cancer P94	pancreatic cancer	Male	cStage III	50	inoperable
pancreatic cancer P95	pancreatic cancer	Male	cStage III	62	inoperable
pancreatic cancer P96	pancreatic cancer	Male	cStage IV	74	inoperable
pancreatic cancer P97	pancreatic cancer	Female	cStage IV	75	inoperable
pancreatic cancer P98	pancreatic cancer	Female	cStage IV	73	inoperable
pancreatic cancer P99	pancreatic cancer	Male	cStage IV	71	inoperable
pancreatic cancer P100	pancreatic cancer	Male	cStage IV	62	inoperable
pancreatic cancer B38	pancreatic cancer	Male	pStage IIB	51	operable
pancreatic cancer B87	pancreatic cancer	Female	cStage III	53	inoperable
pancreatic cancer P101	pancreatic cancer	Female	cStage IV	72	inoperable
healthy control E001	healthy control	Male	NA	60	NA
healthy control E002	healthy control	Male	NA	62	NA
healthy control E003	healthy control	Male	NA	61	NA
healthy control E004	healthy control	Male	NA	61	NA
healthy control E005	healthy control	Male	NA	62	NA
healthy control E006	healthy control	Male	NA	63	NA
healthy control E007	healthy control	Male	NA	62	NA
healthy control E008	healthy control	Male	NA	61	NA
healthy control E009	healthy control	Male	NA	63	NA
healthy control E010	healthy control	Female	NA	61	NA
healthy control E011	healthy control	Male	NA	60	NA
healthy control E012	healthy control	Male	NA	61	NA
healthy control E014	healthy control	Male	NA	62	NA
healthy control E015	healthy control	Female	NA	61	NA
healthy control E016	healthy control	Male	NA	61	NA
healthy control E018	healthy control	Male	NA	62	NA
healthy control E019	healthy control	Male	NA	63	NA
healthy control E020	healthy control	Male	NA	64	NA
healthy control E021	healthy control	Male	NA	61	NA
healthy control E022	healthy control	Male	NA	63	NA
healthy control E023	healthy control	Male	NA	62	NA
healthy control E024	healthy control	Male	NA	62	NA
healthy control E025	healthy control	Male	NA	60	NA
healthy control E026	healthy control	Male	NA	62	NA
healthy control E027	healthy control	Male	NA	61	NA
healthy control E028	healthy control	Male	NA	61	NA
healthy control E029	healthy control	Female	NA	63	NA
healthy control E030	healthy control	Female	NA	60	NA
healthy control E031	healthy control	Male	NA	60	NA
healthy control E032	healthy control	Male	NA	61	NA
healthy control E033	healthy control	Female	NA	61	NA
healthy control E034	healthy control	Male	NA	60	NA
healthy control E035	healthy control	Male	NA	61	NA
healthy control E036	healthy control	Male	NA	65	NA
healthy control E037	healthy control	Male	NA	62	NA
healthy control E038	healthy control	Male	NA	62	NA
healthy control E039	healthy control	Male	NA	63	NA
healthy control E040	healthy control	Female	NA	61	NA
healthy control E041	healthy control	Male	NA	65	NA
healthy control E042	healthy control	Female	NA	61	NA
healthy control E044	healthy control	Male	NA	66	NA
healthy control E045	healthy control	Male	NA	65	NA
healthy control E046	healthy control	Male	NA	66	NA
healthy control E048	healthy control	Male	NA	66	NA
healthy control E049	healthy control	Male	NA	68	NA
healthy control E050	healthy control	Male	NA	64	NA
healthy control E051	healthy control	Male	NA	65	NA
healthy control E052	healthy control	Male	NA	64	NA
healthy control E053	healthy control	Male	NA	64	NA
healthy control E054	healthy control	Male	NA	63	NA
healthy control E055	healthy control	Male	NA	61	NA
healthy control E056	healthy control	Male	NA	64	NA
healthy control E057	healthy control	Male	NA	63	NA
healthy control E058	healthy control	Male	NA	62	NA
healthy control E059	healthy control	Male	NA	61	NA
healthy control E061	healthy control	Male	NA	62	NA
healthy control E062	healthy control	Male	NA	64	NA
healthy control E063	healthy control	Male	NA	60	NA
healthy control E064	healthy control	Male	NA	61	NA
healthy control E065	healthy control	Male	NA	61	NA
healthy control E066	healthy control	Female	NA	61	NA
healthy control E067	healthy control	Female	NA	60	NA
healthy control E068	healthy control	Male	NA	61	NA
healthy control E069	healthy control	Male	NA	63	NA
healthy control S001	healthy control	Male	NA	60	NA
healthy control S002	healthy control	Female	NA	61	NA
healthy control S003	healthy control	Male	NA	64	NA
healthy control S004	healthy control	Male	NA	61	NA
healthy control S005	healthy control	Male	NA	62	NA
healthy control S006	healthy control	Male	NA	62	NA
healthy control S007	healthy control	Male	NA	60	NA
healthy control S008	healthy control	Male	NA	61	NA
healthy control S009	healthy control	Male	NA	67	NA
healthy control S010	healthy control	Male	NA	67	NA
healthy control S011	healthy control	Male	NA	62	NA
healthy control S012	healthy control	Male	NA	63	NA
healthy control S013	healthy control	Male	NA	62	NA
healthy control S014	healthy control	Female	NA	63	NA
healthy control S015	healthy control	Male	NA	63	NA
healthy control S016	healthy control	Male	NA	61	NA
healthy control S017	healthy control	Male	NA	61	NA
healthy control S018	healthy control	Male	NA	60	NA
healthy control S020	healthy control	Male	NA	60	NA
healthy control S021	healthy control	Male	NA	61	NA
healthy control S022	healthy control	Male	NA	62	NA
healthy control S023	healthy control	Male	NA	62	NA
healthy control S025	healthy control	Male	NA	60	NA
healthy control S026	healthy control	Male	NA	61	NA
healthy control S027	healthy control	Male	NA	62	NA
healthy control S028	healthy control	Male	NA	65	NA
healthy control S029	healthy control	Female	NA	60	NA
healthy control S030	healthy control	Male	NA	67	NA
healthy control S031	healthy control	Male	NA	68	NA
healthy control S032	healthy control	Male	NA	61	NA
healthy control S033	healthy control	Male	NA	61	NA
healthy control S035	healthy control	Male	NA	61	NA
healthy control S036	healthy control	Male	NA	67	NA
healthy control S037	healthy control	Male	NA	63	NA
healthy control S038	healthy control	Male	NA	60	NA
healthy control S039	healthy control	Male	NA	66	NA
healthy control S040	healthy control	Male	NA	68	NA
healthy control S041	healthy control	Male	NA	63	NA
healthy control S042	healthy control	Male	NA	63	NA
healthy control S044	healthy control	Male	NA	60	NA
healthy control S045	healthy control	Male	NA	66	NA
healthy control S046	healthy control	Male	NA	61	NA
healthy control S047	healthy control	Male	NA	60	NA
healthy control S048	healthy control	Male	NA	67	NA
healthy control S050	healthy control	Male	NA	61	NA
healthy control S051	healthy control	Male	NA	67	NA
healthy control S052	healthy control	Male	NA	60	NA
healthy control S053	healthy control	Male	NA	68	NA
healthy control S054	healthy control	Male	NA	63	NA
healthy control S056	healthy control	Male	NA	67	NA
healthy control S057	healthy control	Male	NA	63	NA
healthy control S058	healthy control	Male	NA	64	NA
healthy control S059	healthy control	Male	NA	60	NA
healthy control S060	healthy control	Male	NA	68	NA
healthy control S061	healthy control	Male	NA	61	NA
healthy control S062	healthy control	Male	NA	63	NA
healthy control S063	healthy control	Male	NA	67	NA
healthy control S064	healthy control	Male	NA	61	NA
healthy control S065	healthy control	Male	NA	60	NA
healthy control S066	healthy control	Male	NA	67	NA
healthy control S067	healthy control	Male	NA	62	NA
healthy control S068	healthy control	Male	NA	60	NA
healthy control S069	healthy control	Male	NA	62	NA
healthy control S070	healthy control	Male	NA	60	NA
healthy control S071	healthy control	Male	NA	63	NA
healthy control S072	healthy control	Male	NA	62	NA
healthy control S073	healthy control	Male	NA	67	NA
healthy control S074	healthy control	Male	NA	67	NA
healthy control S075	healthy control	Male	NA	66	NA
healthy control S076	healthy control	Male	NA	65	NA
healthy control S077	healthy control	Male	NA	69	NA
healthy control S079	healthy control	Female	NA	63	NA
healthy control S080	healthy control	Male	NA	62	NA
healthy control S081	healthy control	Male	NA	63	NA
healthy control S082	healthy control	Male	NA	67	NA
healthy control S083	healthy control	Male	NA	65	NA
healthy control S084	healthy control	Male	NA	64	NA
healthy control S085	healthy control	Female	NA	64	NA
healthy control S086	healthy control	Male	NA	60	NA
healthy control S087	healthy control	Male	NA	62	NA
healthy control S088	healthy control	Male	NA	62	NA
healthy control S089	healthy control	Male	NA	61	NA
healthy control S090	healthy control	Male	NA	61	NA
healthy control S091	healthy control	Male	NA	61	NA
healthy control S092	healthy control	Male	NA	60	NA
healthy control S093	healthy control	Male	NA	63	NA
