# Supplementary material for: The Serum MicroRNA Signatures for Pancreatic Cancer Detection and Operability Evaluation
Source: Front Bioeng Biotechnol. 2020 Apr 29;8:379. doi: 10.3389/fbioe.2020.00379 (PMC7201024; doi:10.3389/fbioe.2020.00379)
Supplement: TABLE S2 — The predicted targets of the 13 identified miRNAs in miRDB. [file Table_2.XLSX]

## Sheet: hsa-miR-125a-3p 
Target Detail	Target Rank	Target Score	miRNA Name	Gene Symbol	Gene Description
Details	1	97	hsa-miR-125a-3p	DTWD1	DTW domain containing 1
Details	2	97	hsa-miR-125a-3p	BOK	BCL2 family apoptosis regulator BOK
Details	3	95	hsa-miR-125a-3p	BRCA1	BRCA1, DNA repair associated
Details	4	94	hsa-miR-125a-3p	CASTOR3	CASTOR family member 3
Details	5	94	hsa-miR-125a-3p	NLK	nemo like kinase
Details	6	93	hsa-miR-125a-3p	CHIC1	cysteine rich hydrophobic domain 1
Details	7	93	hsa-miR-125a-3p	LARP4	La ribonucleoprotein domain family member 4
Details	8	93	hsa-miR-125a-3p	MEX3C	mex-3 RNA binding family member C
Details	9	93	hsa-miR-125a-3p	MTFR1	mitochondrial fission regulator 1
Details	10	91	hsa-miR-125a-3p	WDFY2	WD repeat and FYVE domain containing 2
Details	11	91	hsa-miR-125a-3p	JADE3	jade family PHD finger 3
Details	12	91	hsa-miR-125a-3p	CNOT4	CCR4-NOT transcription complex subunit 4
Details	13	91	hsa-miR-125a-3p	MAP3K12	mitogen-activated protein kinase kinase kinase 12
Details	14	90	hsa-miR-125a-3p	PCDH8	protocadherin 8
Details	15	90	hsa-miR-125a-3p	PRDM5	PR/SET domain 5
Details	16	90	hsa-miR-125a-3p	CUX2	cut like homeobox 2
Details	17	89	hsa-miR-125a-3p	IFIT2	interferon induced protein with tetratricopeptide repeats 2
Details	18	89	hsa-miR-125a-3p	OVOL1	ovo like transcriptional repressor 1
Details	19	89	hsa-miR-125a-3p	MAB21L2	mab-21 like 2
Details	20	89	hsa-miR-125a-3p	ZNF704	zinc finger protein 704
Details	21	88	hsa-miR-125a-3p	KDM4A	lysine demethylase 4A
Details	22	88	hsa-miR-125a-3p	CPA3	carboxypeptidase A3
Details	23	88	hsa-miR-125a-3p	MTAP	methylthioadenosine phosphorylase
Details	24	88	hsa-miR-125a-3p	DACH1	dachshund family transcription factor 1
Details	25	88	hsa-miR-125a-3p	NSG2	neuronal vesicle trafficking associated 2
Details	26	88	hsa-miR-125a-3p	DHX57	DExH-box helicase 57
Details	27	87	hsa-miR-125a-3p	GLG1	golgi glycoprotein 1
Details	28	87	hsa-miR-125a-3p	BNC2	basonuclin 2
Details	29	87	hsa-miR-125a-3p	OXLD1	oxidoreductase like domain containing 1
Details	30	86	hsa-miR-125a-3p	AHSA2P	activator of HSP90 ATPase homolog 2, pseudogene
Details	31	86	hsa-miR-125a-3p	CHGB	chromogranin B
Details	32	86	hsa-miR-125a-3p	NUFIP2	nuclear FMR1 interacting protein 2
Details	33	86	hsa-miR-125a-3p	HTR4	5-hydroxytryptamine receptor 4
Details	34	86	hsa-miR-125a-3p	STAP1	signal transducing adaptor family member 1
Details	35	86	hsa-miR-125a-3p	KLF9	Kruppel like factor 9
Details	36	86	hsa-miR-125a-3p	ACPP	acid phosphatase, prostate
Details	37	86	hsa-miR-125a-3p	IGF2BP2	insulin like growth factor 2 mRNA binding protein 2
Details	38	86	hsa-miR-125a-3p	CERS5	ceramide synthase 5
Details	39	85	hsa-miR-125a-3p	CPNE4	copine 4
Details	40	85	hsa-miR-125a-3p	INMT	indolethylamine N-methyltransferase
Details	41	85	hsa-miR-125a-3p	FXR1	FMR1 autosomal homolog 1
Details	42	85	hsa-miR-125a-3p	NARS	asparaginyl-tRNA synthetase
Details	43	85	hsa-miR-125a-3p	VPS39	VPS39, HOPS complex subunit
Details	44	84	hsa-miR-125a-3p	BAZ2A	bromodomain adjacent to zinc finger domain 2A
Details	45	84	hsa-miR-125a-3p	THUMPD3	THUMP domain containing 3
Details	46	84	hsa-miR-125a-3p	PRKAG1	protein kinase AMP-activated non-catalytic subunit gamma 1
Details	47	84	hsa-miR-125a-3p	TDRP	testis development related protein
Details	48	84	hsa-miR-125a-3p	POP1	POP1 homolog, ribonuclease P/MRP subunit
Details	49	84	hsa-miR-125a-3p	SEC14L2	SEC14 like lipid binding 2
Details	50	83	hsa-miR-125a-3p	PEAK1	pseudopodium enriched atypical kinase 1
Details	51	83	hsa-miR-125a-3p	PTCH1	patched 1
Details	52	83	hsa-miR-125a-3p	ARL1	ADP ribosylation factor like GTPase 1
Details	53	83	hsa-miR-125a-3p	KRTAP1-1	keratin associated protein 1-1
Details	54	83	hsa-miR-125a-3p	JMJD8	jumonji domain containing 8
Details	55	83	hsa-miR-125a-3p	S100A7A	S100 calcium binding protein A7A
Details	56	83	hsa-miR-125a-3p	RGS7BP	regulator of G protein signaling 7 binding protein
Details	57	83	hsa-miR-125a-3p	FUT6	fucosyltransferase 6
Details	58	83	hsa-miR-125a-3p	LAIR1	leukocyte associated immunoglobulin like receptor 1
Details	59	83	hsa-miR-125a-3p	MPC2	mitochondrial pyruvate carrier 2
Details	60	83	hsa-miR-125a-3p	GPRC5A	G protein-coupled receptor class C group 5 member A
Details	61	82	hsa-miR-125a-3p	CCDC178	coiled-coil domain containing 178
Details	62	82	hsa-miR-125a-3p	INHBC	inhibin subunit beta C
Details	63	82	hsa-miR-125a-3p	PGM3	phosphoglucomutase 3
Details	64	82	hsa-miR-125a-3p	TAOK1	TAO kinase 1
Details	65	82	hsa-miR-125a-3p	RNF185	ring finger protein 185
Details	66	82	hsa-miR-125a-3p	SLC9A7	solute carrier family 9 member A7
Details	67	81	hsa-miR-125a-3p	ITGAV	integrin subunit alpha V
Details	68	81	hsa-miR-125a-3p	SGK1	serum/glucocorticoid regulated kinase 1
Details	69	81	hsa-miR-125a-3p	LIMD1	LIM domains containing 1
Details	70	81	hsa-miR-125a-3p	CREB1	cAMP responsive element binding protein 1
Details	71	81	hsa-miR-125a-3p	ZNF287	zinc finger protein 287
Details	72	81	hsa-miR-125a-3p	CYB561D1	cytochrome b561 family member D1
Details	73	81	hsa-miR-125a-3p	NIT1	nitrilase 1
Details	74	81	hsa-miR-125a-3p	DENND1A	DENN domain containing 1A
Details	75	80	hsa-miR-125a-3p	ANKRD45	ankyrin repeat domain 45
Details	76	80	hsa-miR-125a-3p	EMC1	ER membrane protein complex subunit 1
Details	77	80	hsa-miR-125a-3p	DYNC2LI1	dynein cytoplasmic 2 light intermediate chain 1
Details	78	80	hsa-miR-125a-3p	MEAF6	MYST/Esa1 associated factor 6
Details	79	80	hsa-miR-125a-3p	GMNC	geminin coiled-coil domain containing
Details	80	80	hsa-miR-125a-3p	MAPK10	mitogen-activated protein kinase 10
Details	81	80	hsa-miR-125a-3p	MAPK9	mitogen-activated protein kinase 9
Details	82	80	hsa-miR-125a-3p	HEYL	hes related family bHLH transcription factor with YRPW motif-like
Details	83	79	hsa-miR-125a-3p	PARD3	par-3 family cell polarity regulator
Details	84	79	hsa-miR-125a-3p	IL10	interleukin 10
Details	85	79	hsa-miR-125a-3p	MVB12B	multivesicular body subunit 12B
Details	86	79	hsa-miR-125a-3p	ASAP2	ArfGAP with SH3 domain, ankyrin repeat and PH domain 2
Details	87	79	hsa-miR-125a-3p	EVC	EvC ciliary complex subunit 1
Details	88	79	hsa-miR-125a-3p	SLC43A2	solute carrier family 43 member 2
Details	89	79	hsa-miR-125a-3p	SATL1	spermidine/spermine N1-acetyl transferase like 1
Details	90	79	hsa-miR-125a-3p	BBX	BBX, HMG-box containing
Details	91	78	hsa-miR-125a-3p	VPS26C	VPS26 endosomal protein sorting factor C
Details	92	78	hsa-miR-125a-3p	DPYSL2	dihydropyrimidinase like 2
Details	93	78	hsa-miR-125a-3p	GPM6A	glycoprotein M6A
Details	94	78	hsa-miR-125a-3p	ALOXE3	arachidonate lipoxygenase 3
Details	95	78	hsa-miR-125a-3p	SLC8A1	solute carrier family 8 member A1
Details	96	78	hsa-miR-125a-3p	GRSF1	G-rich RNA sequence binding factor 1
Details	97	77	hsa-miR-125a-3p	PLA2G12B	phospholipase A2 group XIIB
Details	98	77	hsa-miR-125a-3p	PLPP6	phospholipid phosphatase 6
Details	99	77	hsa-miR-125a-3p	ADAM23	ADAM metallopeptidase domain 23
Details	100	77	hsa-miR-125a-3p	GLB1	galactosidase beta 1
Details	101	77	hsa-miR-125a-3p	TMBIM4	transmembrane BAX inhibitor motif containing 4
Details	102	76	hsa-miR-125a-3p	RNGTT	RNA guanylyltransferase and 5'-phosphatase
Details	103	76	hsa-miR-125a-3p	CDCP1	CUB domain containing protein 1
Details	104	76	hsa-miR-125a-3p	LDLRAD4	low density lipoprotein receptor class A domain containing 4
Details	105	76	hsa-miR-125a-3p	TAB3	TGF-beta activated kinase 1 (MAP3K7) binding protein 3
Details	106	76	hsa-miR-125a-3p	SEC22A	SEC22 homolog A, vesicle trafficking protein
Details	107	76	hsa-miR-125a-3p	FANCI	FA complementation group I
Details	108	76	hsa-miR-125a-3p	LOC100132813	uncharacterized LOC100132813
Details	109	76	hsa-miR-125a-3p	PCDH10	protocadherin 10
Details	110	76	hsa-miR-125a-3p	SEMA6D	semaphorin 6D
Details	111	76	hsa-miR-125a-3p	MAML3	mastermind like transcriptional coactivator 3
Details	112	75	hsa-miR-125a-3p	TRIP12	thyroid hormone receptor interactor 12
Details	113	75	hsa-miR-125a-3p	XIRP2	xin actin binding repeat containing 2
Details	114	75	hsa-miR-125a-3p	STK26	serine/threonine kinase 26
Details	115	75	hsa-miR-125a-3p	GNG3	G protein subunit gamma 3
Details	116	75	hsa-miR-125a-3p	TSPYL5	TSPY like 5
Details	117	75	hsa-miR-125a-3p	EIF5	eukaryotic translation initiation factor 5
Details	118	75	hsa-miR-125a-3p	ZNF879	zinc finger protein 879
Details	119	75	hsa-miR-125a-3p	LRRC8B	leucine rich repeat containing 8 VRAC subunit B
Details	120	75	hsa-miR-125a-3p	NYAP2	neuronal tyrosine-phosphorylated phosphoinositide-3-kinase adaptor 2
Details	121	75	hsa-miR-125a-3p	GCM2	glial cells missing transcription factor 2
Details	122	75	hsa-miR-125a-3p	NPAS3	neuronal PAS domain protein 3
Details	123	75	hsa-miR-125a-3p	DENND5A	DENN domain containing 5A
Details	124	75	hsa-miR-125a-3p	PLS3	plastin 3
Details	125	75	hsa-miR-125a-3p	CYP24A1	cytochrome P450 family 24 subfamily A member 1
Details	126	74	hsa-miR-125a-3p	COQ2	coenzyme Q2, polyprenyltransferase
Details	127	74	hsa-miR-125a-3p	JAK1	Janus kinase 1
Details	128	74	hsa-miR-125a-3p	CHD7	chromodomain helicase DNA binding protein 7
Details	129	74	hsa-miR-125a-3p	SZT2	SZT2, KICSTOR complex subunit
Details	130	74	hsa-miR-125a-3p	HNRNPR	heterogeneous nuclear ribonucleoprotein R
Details	131	74	hsa-miR-125a-3p	DESI2	desumoylating isopeptidase 2
Details	132	73	hsa-miR-125a-3p	NDUFA6	NADH:ubiquinone oxidoreductase subunit A6
Details	133	73	hsa-miR-125a-3p	SLC1A3	solute carrier family 1 member 3
Details	134	73	hsa-miR-125a-3p	UHRF1BP1	UHRF1 binding protein 1
Details	135	73	hsa-miR-125a-3p	IRF2BP2	interferon regulatory factor 2 binding protein 2
Details	136	73	hsa-miR-125a-3p	TRPM3	transient receptor potential cation channel subfamily M member 3
Details	137	73	hsa-miR-125a-3p	PTK6	protein tyrosine kinase 6
Details	138	73	hsa-miR-125a-3p	HIPK2	homeodomain interacting protein kinase 2
Details	139	73	hsa-miR-125a-3p	SLC22A23	solute carrier family 22 member 23
Details	140	72	hsa-miR-125a-3p	STS	steroid sulfatase
Details	141	72	hsa-miR-125a-3p	TMED5	transmembrane p24 trafficking protein 5
Details	142	72	hsa-miR-125a-3p	ANO7	anoctamin 7
Details	143	72	hsa-miR-125a-3p	GRIP2	glutamate receptor interacting protein 2
Details	144	72	hsa-miR-125a-3p	RNASE4	ribonuclease A family member 4
Details	145	72	hsa-miR-125a-3p	TMEM192	transmembrane protein 192
Details	146	72	hsa-miR-125a-3p	TRAF3IP3	TRAF3 interacting protein 3
Details	147	72	hsa-miR-125a-3p	HS2ST1	heparan sulfate 2-O-sulfotransferase 1
Details	148	72	hsa-miR-125a-3p	JAM2	junctional adhesion molecule 2
Details	149	72	hsa-miR-125a-3p	NDFIP1	Nedd4 family interacting protein 1
Details	150	72	hsa-miR-125a-3p	DHRS7B	dehydrogenase/reductase 7B
Details	151	72	hsa-miR-125a-3p	44085	septin 11
Details	152	72	hsa-miR-125a-3p	CTCFL	CCCTC-binding factor like
Details	153	72	hsa-miR-125a-3p	MEGF11	multiple EGF like domains 11
Details	154	71	hsa-miR-125a-3p	MUC15	mucin 15, cell surface associated
Details	155	71	hsa-miR-125a-3p	ELFN2	extracellular leucine rich repeat and fibronectin type III domain containing 2
Details	156	71	hsa-miR-125a-3p	PRXL2A	peroxiredoxin like 2A
Details	157	71	hsa-miR-125a-3p	PCDH7	protocadherin 7
Details	158	70	hsa-miR-125a-3p	TTC17	tetratricopeptide repeat domain 17
Details	159	70	hsa-miR-125a-3p	PAG1	phosphoprotein membrane anchor with glycosphingolipid microdomains 1
Details	160	70	hsa-miR-125a-3p	USP37	ubiquitin specific peptidase 37
Details	161	70	hsa-miR-125a-3p	EFR3A	EFR3 homolog A
Details	162	70	hsa-miR-125a-3p	SLC25A33	solute carrier family 25 member 33
Details	163	70	hsa-miR-125a-3p	ST8SIA2	ST8 alpha-N-acetyl-neuraminide alpha-2,8-sialyltransferase 2
Details	164	70	hsa-miR-125a-3p	HGS	hepatocyte growth factor-regulated tyrosine kinase substrate
Details	165	70	hsa-miR-125a-3p	HTT	huntingtin
Details	166	70	hsa-miR-125a-3p	MYCL	MYCL proto-oncogene, bHLH transcription factor
Details	167	70	hsa-miR-125a-3p	ACOT13	acyl-CoA thioesterase 13
Details	168	70	hsa-miR-125a-3p	SMOC2	SPARC related modular calcium binding 2
Details	169	70	hsa-miR-125a-3p	NETO1	neuropilin and tolloid like 1
Details	170	70	hsa-miR-125a-3p	PPAN-P2RY11	PPAN-P2RY11 readthrough
Details	171	70	hsa-miR-125a-3p	ARGLU1	arginine and glutamate rich 1
Details	172	70	hsa-miR-125a-3p	ANKRD61	ankyrin repeat domain 61
Details	173	70	hsa-miR-125a-3p	COL23A1	collagen type XXIII alpha 1 chain
Details	174	69	hsa-miR-125a-3p	UBE3B	ubiquitin protein ligase E3B
Details	175	69	hsa-miR-125a-3p	SV2C	synaptic vesicle glycoprotein 2C
Details	176	69	hsa-miR-125a-3p	ZNF257	zinc finger protein 257
Details	177	69	hsa-miR-125a-3p	ANKRD36C	ankyrin repeat domain 36C
Details	178	69	hsa-miR-125a-3p	TMEM178B	transmembrane protein 178B
Details	179	69	hsa-miR-125a-3p	HOOK3	hook microtubule tethering protein 3
Details	180	69	hsa-miR-125a-3p	CD109	CD109 molecule
Details	181	69	hsa-miR-125a-3p	AEBP2	AE binding protein 2
Details	182	69	hsa-miR-125a-3p	ALPK2	alpha kinase 2
Details	183	69	hsa-miR-125a-3p	C19orf84	chromosome 19 open reading frame 84
Details	184	69	hsa-miR-125a-3p	MTRF1L	mitochondrial translational release factor 1 like
Details	185	69	hsa-miR-125a-3p	GATAD2B	GATA zinc finger domain containing 2B
Details	186	68	hsa-miR-125a-3p	MAP1B	microtubule associated protein 1B
Details	187	68	hsa-miR-125a-3p	SAR1B	secretion associated Ras related GTPase 1B
Details	188	68	hsa-miR-125a-3p	FZD8	frizzled class receptor 8
Details	189	68	hsa-miR-125a-3p	TIGAR	TP53 induced glycolysis regulatory phosphatase
Details	190	68	hsa-miR-125a-3p	SMAD4	SMAD family member 4
Details	191	68	hsa-miR-125a-3p	IL21R	interleukin 21 receptor
Details	192	68	hsa-miR-125a-3p	COG6	component of oligomeric golgi complex 6
Details	193	68	hsa-miR-125a-3p	SPIN4	spindlin family member 4
Details	194	68	hsa-miR-125a-3p	SF3A1	splicing factor 3a subunit 1
Details	195	67	hsa-miR-125a-3p	PPP6R2	protein phosphatase 6 regulatory subunit 2
Details	196	67	hsa-miR-125a-3p	NDUFC2-KCTD14	NDUFC2-KCTD14 readthrough
Details	197	67	hsa-miR-125a-3p	GON4L	gon-4 like
Details	198	67	hsa-miR-125a-3p	MAP3K9	mitogen-activated protein kinase kinase kinase 9
Details	199	67	hsa-miR-125a-3p	ELP5	elongator acetyltransferase complex subunit 5
Details	200	67	hsa-miR-125a-3p	FRY	FRY microtubule binding protein
Details	201	67	hsa-miR-125a-3p	SMC1B	structural maintenance of chromosomes 1B
Details	202	67	hsa-miR-125a-3p	DTX4	deltex E3 ubiquitin ligase 4
Details	203	67	hsa-miR-125a-3p	KDM5B	lysine demethylase 5B
Details	204	67	hsa-miR-125a-3p	SUMO3	small ubiquitin-like modifier 3
Details	205	67	hsa-miR-125a-3p	TOR1AIP2	torsin 1A interacting protein 2
Details	206	67	hsa-miR-125a-3p	DCAF7	DDB1 and CUL4 associated factor 7
Details	207	67	hsa-miR-125a-3p	FYN	FYN proto-oncogene, Src family tyrosine kinase
Details	208	67	hsa-miR-125a-3p	EHHADH	enoyl-CoA hydratase and 3-hydroxyacyl CoA dehydrogenase
Details	209	67	hsa-miR-125a-3p	NR2C2AP	nuclear receptor 2C2 associated protein
Details	210	67	hsa-miR-125a-3p	NRG1	neuregulin 1
Details	211	66	hsa-miR-125a-3p	ANKRD36B	ankyrin repeat domain 36B
Details	212	66	hsa-miR-125a-3p	NLN	neurolysin
Details	213	66	hsa-miR-125a-3p	PAQR3	progestin and adipoQ receptor family member 3
Details	214	66	hsa-miR-125a-3p	SLC30A9	solute carrier family 30 member 9
Details	215	66	hsa-miR-125a-3p	ADORA3	adenosine A3 receptor
Details	216	66	hsa-miR-125a-3p	ZNF333	zinc finger protein 333
Details	217	66	hsa-miR-125a-3p	ZNF345	zinc finger protein 345
Details	218	66	hsa-miR-125a-3p	AGFG2	ArfGAP with FG repeats 2
Details	219	66	hsa-miR-125a-3p	CWF19L2	CWF19 like cell cycle control factor 2
Details	220	66	hsa-miR-125a-3p	GML	glycosylphosphatidylinositol anchored molecule like
Details	221	66	hsa-miR-125a-3p	PLEKHG1	pleckstrin homology and RhoGEF domain containing G1
Details	222	66	hsa-miR-125a-3p	EMCN	endomucin
Details	223	66	hsa-miR-125a-3p	ING2	inhibitor of growth family member 2
Details	224	66	hsa-miR-125a-3p	PAX4	paired box 4
Details	225	66	hsa-miR-125a-3p	MEF2C	myocyte enhancer factor 2C
Details	226	66	hsa-miR-125a-3p	TIRAP	TIR domain containing adaptor protein
Details	227	66	hsa-miR-125a-3p	BCAP29	B cell receptor associated protein 29
Details	228	65	hsa-miR-125a-3p	SPDYA	speedy/RINGO cell cycle regulator family member A
Details	229	65	hsa-miR-125a-3p	RORB	RAR related orphan receptor B
Details	230	65	hsa-miR-125a-3p	CYP20A1	cytochrome P450 family 20 subfamily A member 1
Details	231	65	hsa-miR-125a-3p	SLC4A5	solute carrier family 4 member 5
Details	232	65	hsa-miR-125a-3p	STK17B	serine/threonine kinase 17b
Details	233	65	hsa-miR-125a-3p	TRIO	trio Rho guanine nucleotide exchange factor
Details	234	65	hsa-miR-125a-3p	MSRB2	methionine sulfoxide reductase B2
Details	235	65	hsa-miR-125a-3p	PRRX1	paired related homeobox 1
Details	236	64	hsa-miR-125a-3p	FRMD1	FERM domain containing 1
Details	237	64	hsa-miR-125a-3p	BCL2L15	BCL2 like 15
Details	238	64	hsa-miR-125a-3p	TBX19	T-box 19
Details	239	64	hsa-miR-125a-3p	IL1R1	interleukin 1 receptor type 1
Details	240	64	hsa-miR-125a-3p	TCL1A	T cell leukemia/lymphoma 1A
Details	241	64	hsa-miR-125a-3p	DDX54	DEAD-box helicase 54
Details	242	64	hsa-miR-125a-3p	PAPOLG	poly(A) polymerase gamma
Details	243	64	hsa-miR-125a-3p	NEU3	neuraminidase 3
Details	244	64	hsa-miR-125a-3p	CBL	Cbl proto-oncogene
Details	245	64	hsa-miR-125a-3p	IGSF1	immunoglobulin superfamily member 1
Details	246	64	hsa-miR-125a-3p	SMG1	SMG1, nonsense mediated mRNA decay associated PI3K related kinase
Details	247	64	hsa-miR-125a-3p	TPT1	tumor protein, translationally-controlled 1
Details	248	64	hsa-miR-125a-3p	TRNT1	tRNA nucleotidyl transferase 1
Details	249	64	hsa-miR-125a-3p	ZNF747	zinc finger protein 747
Details	250	64	hsa-miR-125a-3p	C3orf80	chromosome 3 open reading frame 80
Details	251	63	hsa-miR-125a-3p	SMYD4	SET and MYND domain containing 4
Details	252	63	hsa-miR-125a-3p	NOP14	NOP14 nucleolar protein
Details	253	63	hsa-miR-125a-3p	DCAF8L1	DDB1 and CUL4 associated factor 8 like 1
Details	254	63	hsa-miR-125a-3p	FAM160B1	family with sequence similarity 160 member B1
Details	255	63	hsa-miR-125a-3p	SCARA5	scavenger receptor class A member 5
Details	256	63	hsa-miR-125a-3p	ARHGAP12	Rho GTPase activating protein 12
Details	257	63	hsa-miR-125a-3p	PPP1R3B	protein phosphatase 1 regulatory subunit 3B
Details	258	63	hsa-miR-125a-3p	ABRAXAS1	abraxas 1, BRCA1 A complex subunit
Details	259	63	hsa-miR-125a-3p	KRTAP5-10	keratin associated protein 5-10
Details	260	63	hsa-miR-125a-3p	KCNH5	potassium voltage-gated channel subfamily H member 5
Details	261	63	hsa-miR-125a-3p	ZNF292	zinc finger protein 292
Details	262	63	hsa-miR-125a-3p	LBH	limb bud and heart development
Details	263	63	hsa-miR-125a-3p	SOX5	SRY-box 5
Details	264	63	hsa-miR-125a-3p	TMCC3	transmembrane and coiled-coil domain family 3
Details	265	63	hsa-miR-125a-3p	ATP2B4	ATPase plasma membrane Ca2+ transporting 4
Details	266	63	hsa-miR-125a-3p	FBXL22	F-box and leucine rich repeat protein 22
Details	267	63	hsa-miR-125a-3p	CCT8	chaperonin containing TCP1 subunit 8
Details	268	62	hsa-miR-125a-3p	GLUL	glutamate-ammonia ligase
Details	269	62	hsa-miR-125a-3p	KSR2	kinase suppressor of ras 2
Details	270	62	hsa-miR-125a-3p	NWD2	NACHT and WD repeat domain containing 2
Details	271	62	hsa-miR-125a-3p	GPRIN2	G protein regulated inducer of neurite outgrowth 2
Details	272	62	hsa-miR-125a-3p	ZNF275	zinc finger protein 275
Details	273	62	hsa-miR-125a-3p	RAP2A	RAP2A, member of RAS oncogene family
Details	274	62	hsa-miR-125a-3p	COL6A1	collagen type VI alpha 1 chain
Details	275	62	hsa-miR-125a-3p	MPEG1	macrophage expressed 1
Details	276	62	hsa-miR-125a-3p	PPP1CB	protein phosphatase 1 catalytic subunit beta
Details	277	61	hsa-miR-125a-3p	RYBP	RING1 and YY1 binding protein
Details	278	61	hsa-miR-125a-3p	CLN3	CLN3, battenin
Details	279	61	hsa-miR-125a-3p	CLCC1	chloride channel CLIC like 1
Details	280	61	hsa-miR-125a-3p	ZNF552	zinc finger protein 552
Details	281	61	hsa-miR-125a-3p	THAP9	THAP domain containing 9
Details	282	61	hsa-miR-125a-3p	ARHGEF39	Rho guanine nucleotide exchange factor 39
Details	283	61	hsa-miR-125a-3p	TASOR	transcription activation suppressor
Details	284	61	hsa-miR-125a-3p	SH3BGRL2	SH3 domain binding glutamate rich protein like 2
Details	285	61	hsa-miR-125a-3p	MOB3B	MOB kinase activator 3B
Details	286	61	hsa-miR-125a-3p	POLR2E	RNA polymerase II subunit E
Details	287	61	hsa-miR-125a-3p	BLOC1S3	biogenesis of lysosomal organelles complex 1 subunit 3
Details	288	61	hsa-miR-125a-3p	FOXRED2	FAD dependent oxidoreductase domain containing 2
Details	289	61	hsa-miR-125a-3p	PTPN2	protein tyrosine phosphatase, non-receptor type 2
Details	290	60	hsa-miR-125a-3p	SETX	senataxin
Details	291	60	hsa-miR-125a-3p	DDX31	DEAD-box helicase 31
Details	292	60	hsa-miR-125a-3p	TNKS	tankyrase
Details	293	60	hsa-miR-125a-3p	MIEF2	mitochondrial elongation factor 2
Details	294	60	hsa-miR-125a-3p	FBXO31	F-box protein 31
Details	295	60	hsa-miR-125a-3p	AGPAT3	1-acylglycerol-3-phosphate O-acyltransferase 3
Details	296	60	hsa-miR-125a-3p	EDARADD	EDAR associated death domain
Details	297	60	hsa-miR-125a-3p	NT5C1B-RDH14	NT5C1B-RDH14 readthrough
Details	298	60	hsa-miR-125a-3p	TEX9	testis expressed 9
Details	299	60	hsa-miR-125a-3p	GPR3	G protein-coupled receptor 3
Details	300	60	hsa-miR-125a-3p	PALLD	palladin, cytoskeletal associated protein
Details	301	60	hsa-miR-125a-3p	SYNGR2	synaptogyrin 2
Details	302	60	hsa-miR-125a-3p	BEND4	BEN domain containing 4
Details	303	59	hsa-miR-125a-3p	ADK	adenosine kinase
Details	304	59	hsa-miR-125a-3p	FAP	fibroblast activation protein alpha
Details	305	59	hsa-miR-125a-3p	INO80D	INO80 complex subunit D
Details	306	59	hsa-miR-125a-3p	CDK3	cyclin dependent kinase 3
Details	307	59	hsa-miR-125a-3p	ST6GAL2	ST6 beta-galactoside alpha-2,6-sialyltransferase 2
Details	308	59	hsa-miR-125a-3p	SF1	splicing factor 1
Details	309	59	hsa-miR-125a-3p	XPO5	exportin 5
Details	310	59	hsa-miR-125a-3p	TSC22D1	TSC22 domain family member 1
Details	311	59	hsa-miR-125a-3p	XK	X-linked Kx blood group
Details	312	59	hsa-miR-125a-3p	FDCSP	follicular dendritic cell secreted protein
Details	313	59	hsa-miR-125a-3p	MATN3	matrilin 3
Details	314	59	hsa-miR-125a-3p	SH3TC2	SH3 domain and tetratricopeptide repeats 2
Details	315	59	hsa-miR-125a-3p	NAA40	N(alpha)-acetyltransferase 40, NatD catalytic subunit
Details	316	59	hsa-miR-125a-3p	GLUD1	glutamate dehydrogenase 1
Details	317	59	hsa-miR-125a-3p	TEX261	testis expressed 261
Details	318	59	hsa-miR-125a-3p	CNTNAP2	contactin associated protein like 2
Details	319	59	hsa-miR-125a-3p	PHF24	PHD finger protein 24
Details	320	59	hsa-miR-125a-3p	FXN	frataxin
Details	321	58	hsa-miR-125a-3p	KLHL4	kelch like family member 4
Details	322	58	hsa-miR-125a-3p	AFM	afamin
Details	323	58	hsa-miR-125a-3p	KHNYN	KH and NYN domain containing
Details	324	58	hsa-miR-125a-3p	TRIM40	tripartite motif containing 40
Details	325	58	hsa-miR-125a-3p	COBL	cordon-bleu WH2 repeat protein
Details	326	58	hsa-miR-125a-3p	SKI	SKI proto-oncogene
Details	327	58	hsa-miR-125a-3p	RAB3IP	RAB3A interacting protein
Details	328	58	hsa-miR-125a-3p	TRAM2	translocation associated membrane protein 2
Details	329	58	hsa-miR-125a-3p	C10orf25	chromosome 10 open reading frame 25
Details	330	58	hsa-miR-125a-3p	MAGIX	MAGI family member, X-linked
Details	331	58	hsa-miR-125a-3p	MXD3	MAX dimerization protein 3
Details	332	58	hsa-miR-125a-3p	RGS4	regulator of G protein signaling 4
Details	333	58	hsa-miR-125a-3p	ADGRA1	adhesion G protein-coupled receptor A1
Details	334	57	hsa-miR-125a-3p	CDRT1	CMT1A duplicated region transcript 1
Details	335	57	hsa-miR-125a-3p	KLHL36	kelch like family member 36
Details	336	57	hsa-miR-125a-3p	TMC8	transmembrane channel like 8
Details	337	57	hsa-miR-125a-3p	SERPINF2	serpin family F member 2
Details	338	57	hsa-miR-125a-3p	IL1RL1	interleukin 1 receptor like 1
Details	339	57	hsa-miR-125a-3p	BCKDHA	branched chain keto acid dehydrogenase E1, alpha polypeptide
Details	340	57	hsa-miR-125a-3p	ERRFI1	ERBB receptor feedback inhibitor 1
Details	341	57	hsa-miR-125a-3p	SDK1	sidekick cell adhesion molecule 1
Details	342	57	hsa-miR-125a-3p	NRF1	nuclear respiratory factor 1
Details	343	57	hsa-miR-125a-3p	DEF8	differentially expressed in FDCP 8 homolog
Details	344	57	hsa-miR-125a-3p	RTL9	retrotransposon Gag like 9
Details	345	57	hsa-miR-125a-3p	KIF2A	kinesin family member 2A
Details	346	57	hsa-miR-125a-3p	RNMT	RNA guanine-7 methyltransferase
Details	347	56	hsa-miR-125a-3p	NPTN	neuroplastin
Details	348	56	hsa-miR-125a-3p	SMARCA2	SWI/SNF related, matrix associated, actin dependent regulator of chromatin, subfamily a, member 2
Details	349	56	hsa-miR-125a-3p	AMACR	alpha-methylacyl-CoA racemase
Details	350	56	hsa-miR-125a-3p	PRKCB	protein kinase C beta
Details	351	56	hsa-miR-125a-3p	OAS1	2'-5'-oligoadenylate synthetase 1
Details	352	56	hsa-miR-125a-3p	KIAA0408	KIAA0408
Details	353	56	hsa-miR-125a-3p	TYW3	tRNA-yW synthesizing protein 3 homolog
Details	354	56	hsa-miR-125a-3p	ARID1A	AT-rich interaction domain 1A
Details	355	56	hsa-miR-125a-3p	MARK2	microtubule affinity regulating kinase 2
Details	356	56	hsa-miR-125a-3p	CSKMT	citrate synthase lysine methyltransferase
Details	357	56	hsa-miR-125a-3p	ZFP3	ZFP3 zinc finger protein
Details	358	56	hsa-miR-125a-3p	GIT1	GIT ArfGAP 1
Details	359	56	hsa-miR-125a-3p	SFMBT1	Scm like with four mbt domains 1
Details	360	56	hsa-miR-125a-3p	TMEM97	transmembrane protein 97
Details	361	55	hsa-miR-125a-3p	PDGFD	platelet derived growth factor D
Details	362	55	hsa-miR-125a-3p	SLITRK4	SLIT and NTRK like family member 4
Details	363	55	hsa-miR-125a-3p	C17orf51	chromosome 17 open reading frame 51
Details	364	55	hsa-miR-125a-3p	NHLRC3	NHL repeat containing 3
Details	365	55	hsa-miR-125a-3p	FBXL17	F-box and leucine rich repeat protein 17
Details	366	55	hsa-miR-125a-3p	FRMD6	FERM domain containing 6
Details	367	55	hsa-miR-125a-3p	FAM168B	family with sequence similarity 168 member B
Details	368	55	hsa-miR-125a-3p	CYCS	cytochrome c, somatic
Details	369	55	hsa-miR-125a-3p	COPS3	COP9 signalosome subunit 3
Details	370	55	hsa-miR-125a-3p	SERPINB3	serpin family B member 3
Details	371	55	hsa-miR-125a-3p	STMN1	stathmin 1
Details	372	55	hsa-miR-125a-3p	PXN	paxillin
Details	373	55	hsa-miR-125a-3p	EOMES	eomesodermin
Details	374	55	hsa-miR-125a-3p	SCNN1B	sodium channel epithelial 1 beta subunit
Details	375	55	hsa-miR-125a-3p	P2RX7	purinergic receptor P2X 7
Details	376	55	hsa-miR-125a-3p	IGF2	insulin like growth factor 2
Details	377	54	hsa-miR-125a-3p	ZNF423	zinc finger protein 423
Details	378	54	hsa-miR-125a-3p	CALCOCO2	calcium binding and coiled-coil domain 2
Details	379	54	hsa-miR-125a-3p	STK10	serine/threonine kinase 10
Details	380	54	hsa-miR-125a-3p	PARP9	poly(ADP-ribose) polymerase family member 9
Details	381	54	hsa-miR-125a-3p	PSAPL1	prosaposin like 1 (gene/pseudogene)
Details	382	54	hsa-miR-125a-3p	LGALS3BP	galectin 3 binding protein
Details	383	54	hsa-miR-125a-3p	MTMR14	myotubularin related protein 14
Details	384	54	hsa-miR-125a-3p	MYOCD	myocardin
Details	385	54	hsa-miR-125a-3p	FAHD1	fumarylacetoacetate hydrolase domain containing 1
Details	386	54	hsa-miR-125a-3p	SREK1IP1	SREK1 interacting protein 1
Details	387	54	hsa-miR-125a-3p	MCFD2	multiple coagulation factor deficiency 2
Details	388	54	hsa-miR-125a-3p	TSC22D3	TSC22 domain family member 3
Details	389	54	hsa-miR-125a-3p	SMAD2	SMAD family member 2
Details	390	54	hsa-miR-125a-3p	CTU1	cytosolic thiouridylase subunit 1
Details	391	53	hsa-miR-125a-3p	GIGYF2	GRB10 interacting GYF protein 2
Details	392	53	hsa-miR-125a-3p	ADCY3	adenylate cyclase 3
Details	393	53	hsa-miR-125a-3p	HPSE	heparanase
Details	394	53	hsa-miR-125a-3p	TMEM201	transmembrane protein 201
Details	395	53	hsa-miR-125a-3p	BCAT2	branched chain amino acid transaminase 2
Details	396	53	hsa-miR-125a-3p	USP15	ubiquitin specific peptidase 15
Details	397	53	hsa-miR-125a-3p	MTMR4	myotubularin related protein 4
Details	398	53	hsa-miR-125a-3p	ATP9A	ATPase phospholipid transporting 9A (putative)
Details	399	53	hsa-miR-125a-3p	ENO1	enolase 1
Details	400	53	hsa-miR-125a-3p	SCNN1G	sodium channel epithelial 1 gamma subunit
Details	401	53	hsa-miR-125a-3p	FAM155A	family with sequence similarity 155 member A
Details	402	53	hsa-miR-125a-3p	UBE2QL1	ubiquitin conjugating enzyme E2 Q family like 1
Details	403	53	hsa-miR-125a-3p	SLC35F1	solute carrier family 35 member F1
Details	404	53	hsa-miR-125a-3p	PRRC2B	proline rich coiled-coil 2B
Details	405	53	hsa-miR-125a-3p	DGKG	diacylglycerol kinase gamma
Details	406	52	hsa-miR-125a-3p	PLIN2	perilipin 2
Details	407	52	hsa-miR-125a-3p	SPRR2E	small proline rich protein 2E
Details	408	52	hsa-miR-125a-3p	SLC31A1	solute carrier family 31 member 1
Details	409	52	hsa-miR-125a-3p	ULK2	unc-51 like autophagy activating kinase 2
Details	410	52	hsa-miR-125a-3p	GMCL1	germ cell-less, spermatogenesis associated 1
Details	411	52	hsa-miR-125a-3p	KANSL2	KAT8 regulatory NSL complex subunit 2
Details	412	52	hsa-miR-125a-3p	HEG1	heart development protein with EGF like domains 1
Details	413	52	hsa-miR-125a-3p	FUT9	fucosyltransferase 9
Details	414	52	hsa-miR-125a-3p	SPICE1	spindle and centriole associated protein 1
Details	415	52	hsa-miR-125a-3p	JCHAIN	joining chain of multimeric IgA and IgM
Details	416	52	hsa-miR-125a-3p	NFIA	nuclear factor I A
Details	417	52	hsa-miR-125a-3p	DIPK2B	divergent protein kinase domain 2B
Details	418	52	hsa-miR-125a-3p	TTPAL	alpha tocopherol transfer protein like
Details	419	52	hsa-miR-125a-3p	FANCC	FA complementation group C
Details	420	52	hsa-miR-125a-3p	SLC6A5	solute carrier family 6 member 5
Details	421	52	hsa-miR-125a-3p	ACVR2B	activin A receptor type 2B
Details	422	52	hsa-miR-125a-3p	CAP2	cyclase associated actin cytoskeleton regulatory protein 2
Details	423	52	hsa-miR-125a-3p	BCL2L13	BCL2 like 13
Details	424	52	hsa-miR-125a-3p	FCRL5	Fc receptor like 5
Details	425	52	hsa-miR-125a-3p	MTERF4	mitochondrial transcription termination factor 4
Details	426	51	hsa-miR-125a-3p	MAPK8IP2	mitogen-activated protein kinase 8 interacting protein 2
Details	427	51	hsa-miR-125a-3p	NCOA2	nuclear receptor coactivator 2
Details	428	51	hsa-miR-125a-3p	GPX1	glutathione peroxidase 1
Details	429	51	hsa-miR-125a-3p	CCSER2	coiled-coil serine rich protein 2
Details	430	51	hsa-miR-125a-3p	SYTL5	synaptotagmin like 5
Details	431	51	hsa-miR-125a-3p	EVA1C	eva-1 homolog C
Details	432	51	hsa-miR-125a-3p	RHOA	ras homolog family member A
Details	433	51	hsa-miR-125a-3p	PPP1R16B	protein phosphatase 1 regulatory subunit 16B
Details	434	51	hsa-miR-125a-3p	NPPA	natriuretic peptide A
Details	435	51	hsa-miR-125a-3p	LMBR1	limb development membrane protein 1
Details	436	51	hsa-miR-125a-3p	EXOC7	exocyst complex component 7
Details	437	50	hsa-miR-125a-3p	C9orf66	chromosome 9 open reading frame 66
Details	438	50	hsa-miR-125a-3p	MTHFR	methylenetetrahydrofolate reductase
Details	439	50	hsa-miR-125a-3p	MLLT10	MLLT10, histone lysine methyltransferase DOT1L cofactor
Details	440	50	hsa-miR-125a-3p	PKIA	cAMP-dependent protein kinase inhibitor alpha
Details	441	50	hsa-miR-125a-3p	CDC42SE1	CDC42 small effector 1
Details	442	50	hsa-miR-125a-3p	RAD51B	RAD51 paralog B
Details	443	50	hsa-miR-125a-3p	MFRP	membrane frizzled-related protein
Details	444	50	hsa-miR-125a-3p	CBR1	carbonyl reductase 1
Details	445	50	hsa-miR-125a-3p	WDR46	WD repeat domain 46
Details	446	50	hsa-miR-125a-3p	GPR26	G protein-coupled receptor 26
Details	447	50	hsa-miR-125a-3p	RIOK2	RIO kinase 2
Details	448	50	hsa-miR-125a-3p	NPTXR	neuronal pentraxin receptor
Details	449	50	hsa-miR-125a-3p	CDC42BPA	CDC42 binding protein kinase alpha
Details	450	50	hsa-miR-125a-3p	SOGA3	SOGA family member 3
Details	451	50	hsa-miR-125a-3p	ZNF557	zinc finger protein 557
Details	452	50	hsa-miR-125a-3p	NPLOC4	NPL4 homolog, ubiquitin recognition factor
Details	453	50	hsa-miR-125a-3p	NECTIN2	nectin cell adhesion molecule 2

## Sheet: hsa-miR-6893-5p
Target Detail	Target Rank	Target Score	miRNA Name	Gene Symbol	Gene Description
Details	1	99	hsa-miR-6893-5p	THEM5	thioesterase superfamily member 5
Details	2	99	hsa-miR-6893-5p	MOB3B	MOB kinase activator 3B
Details	3	99	hsa-miR-6893-5p	RANBP10	RAN binding protein 10
Details	4	98	hsa-miR-6893-5p	KIAA0355	KIAA0355
Details	5	98	hsa-miR-6893-5p	STMN2	stathmin 2
Details	6	98	hsa-miR-6893-5p	PDZRN3	PDZ domain containing ring finger 3
Details	7	97	hsa-miR-6893-5p	ATXN1	ataxin 1
Details	8	97	hsa-miR-6893-5p	CADM2	cell adhesion molecule 2
Details	9	97	hsa-miR-6893-5p	CAMSAP2	calmodulin regulated spectrin associated protein family member 2
Details	10	97	hsa-miR-6893-5p	KIAA0930	KIAA0930
Details	11	97	hsa-miR-6893-5p	PTPN12	protein tyrosine phosphatase, non-receptor type 12
Details	12	96	hsa-miR-6893-5p	ANK1	ankyrin 1
Details	13	95	hsa-miR-6893-5p	SLC24A3	solute carrier family 24 member 3
Details	14	95	hsa-miR-6893-5p	TENT4A	terminal nucleotidyltransferase 4A
Details	15	95	hsa-miR-6893-5p	ZNF609	zinc finger protein 609
Details	16	95	hsa-miR-6893-5p	ABCC5	ATP binding cassette subfamily C member 5
Details	17	94	hsa-miR-6893-5p	XPO7	exportin 7
Details	18	94	hsa-miR-6893-5p	PFKFB3	6-phosphofructo-2-kinase/fructose-2,6-biphosphatase 3
Details	19	94	hsa-miR-6893-5p	HAPLN1	hyaluronan and proteoglycan link protein 1
Details	20	94	hsa-miR-6893-5p	SSH2	slingshot protein phosphatase 2
Details	21	93	hsa-miR-6893-5p	MAP3K9	mitogen-activated protein kinase kinase kinase 9
Details	22	93	hsa-miR-6893-5p	ZC4H2	zinc finger C4H2-type containing
Details	23	93	hsa-miR-6893-5p	GLG1	golgi glycoprotein 1
Details	24	93	hsa-miR-6893-5p	VDR	vitamin D receptor
Details	25	93	hsa-miR-6893-5p	RETREG2	reticulophagy regulator family member 2
Details	26	93	hsa-miR-6893-5p	CCDC136	coiled-coil domain containing 136
Details	27	92	hsa-miR-6893-5p	TRIO	trio Rho guanine nucleotide exchange factor
Details	28	92	hsa-miR-6893-5p	MOSPD3	motile sperm domain containing 3
Details	29	92	hsa-miR-6893-5p	CBX5	chromobox 5
Details	30	91	hsa-miR-6893-5p	SLC12A6	solute carrier family 12 member 6
Details	31	91	hsa-miR-6893-5p	HDGFL2	HDGF like 2
Details	32	91	hsa-miR-6893-5p	SLC12A5	solute carrier family 12 member 5
Details	33	91	hsa-miR-6893-5p	HLF	HLF, PAR bZIP transcription factor
Details	34	91	hsa-miR-6893-5p	ANKRD63	ankyrin repeat domain 63
Details	35	91	hsa-miR-6893-5p	BACH2	BTB domain and CNC homolog 2
Details	36	91	hsa-miR-6893-5p	NHSL1	NHS like 1
Details	37	91	hsa-miR-6893-5p	HMGN3	high mobility group nucleosomal binding domain 3
Details	38	91	hsa-miR-6893-5p	SPOCK2	SPARC (osteonectin), cwcv and kazal like domains proteoglycan 2
Details	39	91	hsa-miR-6893-5p	GABBR2	gamma-aminobutyric acid type B receptor subunit 2
Details	40	91	hsa-miR-6893-5p	PPFIA2	PTPRF interacting protein alpha 2
Details	41	91	hsa-miR-6893-5p	ETF1	eukaryotic translation termination factor 1
Details	42	91	hsa-miR-6893-5p	MFSD14B	major facilitator superfamily domain containing 14B
Details	43	91	hsa-miR-6893-5p	DEPTOR	DEP domain containing MTOR interacting protein
Details	44	91	hsa-miR-6893-5p	EFNA1	ephrin A1
Details	45	90	hsa-miR-6893-5p	RHOA	ras homolog family member A
Details	46	90	hsa-miR-6893-5p	ASXL1	ASXL transcriptional regulator 1
Details	47	90	hsa-miR-6893-5p	ZBTB21	zinc finger and BTB domain containing 21
Details	48	90	hsa-miR-6893-5p	SNPH	syntaphilin
Details	49	90	hsa-miR-6893-5p	CDK16	cyclin dependent kinase 16
Details	50	90	hsa-miR-6893-5p	STIM1	stromal interaction molecule 1
Details	51	90	hsa-miR-6893-5p	ARF3	ADP ribosylation factor 3
Details	52	89	hsa-miR-6893-5p	PGAM1	phosphoglycerate mutase 1
Details	53	89	hsa-miR-6893-5p	SLC4A7	solute carrier family 4 member 7
Details	54	89	hsa-miR-6893-5p	MYO15A	myosin XVA
Details	55	89	hsa-miR-6893-5p	NFASC	neurofascin
Details	56	89	hsa-miR-6893-5p	MLEC	malectin
Details	57	89	hsa-miR-6893-5p	AMFR	autocrine motility factor receptor
Details	58	89	hsa-miR-6893-5p	PCCB	propionyl-CoA carboxylase subunit beta
Details	59	89	hsa-miR-6893-5p	ATP1B2	ATPase Na+/K+ transporting subunit beta 2
Details	60	89	hsa-miR-6893-5p	STX2	syntaxin 2
Details	61	89	hsa-miR-6893-5p	RANGAP1	Ran GTPase activating protein 1
Details	62	89	hsa-miR-6893-5p	ZDHHC9	zinc finger DHHC-type containing 9
Details	63	89	hsa-miR-6893-5p	SCAMP2	secretory carrier membrane protein 2
Details	64	89	hsa-miR-6893-5p	SH2B3	SH2B adaptor protein 3
Details	65	89	hsa-miR-6893-5p	ANKS1B	ankyrin repeat and sterile alpha motif domain containing 1B
Details	66	89	hsa-miR-6893-5p	ETV6	ETS variant 6
Details	67	89	hsa-miR-6893-5p	C9orf152	chromosome 9 open reading frame 152
Details	68	88	hsa-miR-6893-5p	WIPF3	WAS/WASL interacting protein family member 3
Details	69	88	hsa-miR-6893-5p	COL5A3	collagen type V alpha 3 chain
Details	70	88	hsa-miR-6893-5p	MAPKBP1	mitogen-activated protein kinase binding protein 1
Details	71	88	hsa-miR-6893-5p	AP1M2	adaptor related protein complex 1 subunit mu 2
Details	72	88	hsa-miR-6893-5p	TOM1L2	target of myb1 like 2 membrane trafficking protein
Details	73	88	hsa-miR-6893-5p	YPEL1	yippee like 1
Details	74	88	hsa-miR-6893-5p	MBOAT2	membrane bound O-acyltransferase domain containing 2
Details	75	88	hsa-miR-6893-5p	VANGL1	VANGL planar cell polarity protein 1
Details	76	88	hsa-miR-6893-5p	GUF1	GUF1 homolog, GTPase
Details	77	88	hsa-miR-6893-5p	ZBTB47	zinc finger and BTB domain containing 47
Details	78	88	hsa-miR-6893-5p	VCL	vinculin
Details	79	88	hsa-miR-6893-5p	USP9X	ubiquitin specific peptidase 9 X-linked
Details	80	87	hsa-miR-6893-5p	ST8SIA2	ST8 alpha-N-acetyl-neuraminide alpha-2,8-sialyltransferase 2
Details	81	87	hsa-miR-6893-5p	TNR	tenascin R
Details	82	87	hsa-miR-6893-5p	ADAMTSL4	ADAMTS like 4
Details	83	87	hsa-miR-6893-5p	PDXK	pyridoxal kinase
Details	84	87	hsa-miR-6893-5p	TAF9B	TATA-box binding protein associated factor 9b
Details	85	87	hsa-miR-6893-5p	C8orf37	chromosome 8 open reading frame 37
Details	86	87	hsa-miR-6893-5p	RAB3C	RAB3C, member RAS oncogene family
Details	87	87	hsa-miR-6893-5p	DIP2B	disco interacting protein 2 homolog B
Details	88	87	hsa-miR-6893-5p	NDUFB4	NADH:ubiquinone oxidoreductase subunit B4
Details	89	87	hsa-miR-6893-5p	SOX6	SRY-box 6
Details	90	87	hsa-miR-6893-5p	PRKN	parkin RBR E3 ubiquitin protein ligase
Details	91	87	hsa-miR-6893-5p	HS3ST3B1	heparan sulfate-glucosamine 3-sulfotransferase 3B1
Details	92	87	hsa-miR-6893-5p	PITPNM2	phosphatidylinositol transfer protein membrane associated 2
Details	93	87	hsa-miR-6893-5p	LIFR	LIF receptor alpha
Details	94	86	hsa-miR-6893-5p	IRGQ	immunity related GTPase Q
Details	95	86	hsa-miR-6893-5p	TMEM201	transmembrane protein 201
Details	96	86	hsa-miR-6893-5p	SLC25A37	solute carrier family 25 member 37
Details	97	86	hsa-miR-6893-5p	KIF18B	kinesin family member 18B
Details	98	86	hsa-miR-6893-5p	NUCKS1	nuclear casein kinase and cyclin dependent kinase substrate 1
Details	99	86	hsa-miR-6893-5p	EI24	EI24, autophagy associated transmembrane protein
Details	100	86	hsa-miR-6893-5p	SIRPB1	signal regulatory protein beta 1
Details	101	86	hsa-miR-6893-5p	DCAF10	DDB1 and CUL4 associated factor 10
Details	102	86	hsa-miR-6893-5p	NF2	neurofibromin 2
Details	103	86	hsa-miR-6893-5p	THY1	Thy-1 cell surface antigen
Details	104	86	hsa-miR-6893-5p	PPM1M	protein phosphatase, Mg2+/Mn2+ dependent 1M
Details	105	86	hsa-miR-6893-5p	COPS7B	COP9 signalosome subunit 7B
Details	106	86	hsa-miR-6893-5p	RAB9B	RAB9B, member RAS oncogene family
Details	107	86	hsa-miR-6893-5p	SLC24A2	solute carrier family 24 member 2
Details	108	86	hsa-miR-6893-5p	PARD3B	par-3 family cell polarity regulator beta
Details	109	86	hsa-miR-6893-5p	VGLL4	vestigial like family member 4
Details	110	86	hsa-miR-6893-5p	FAM104B	family with sequence similarity 104 member B
Details	111	86	hsa-miR-6893-5p	KCND2	potassium voltage-gated channel subfamily D member 2
Details	112	86	hsa-miR-6893-5p	FHIT	fragile histidine triad
Details	113	86	hsa-miR-6893-5p	ICMT	isoprenylcysteine carboxyl methyltransferase
Details	114	86	hsa-miR-6893-5p	CTNNA3	catenin alpha 3
Details	115	86	hsa-miR-6893-5p	SH3PXD2B	SH3 and PX domains 2B
Details	116	85	hsa-miR-6893-5p	NSD1	nuclear receptor binding SET domain protein 1
Details	117	85	hsa-miR-6893-5p	TBL1Y	transducin beta like 1 Y-linked
Details	118	85	hsa-miR-6893-5p	ARHGAP1	Rho GTPase activating protein 1
Details	119	85	hsa-miR-6893-5p	CASTOR2	cytosolic arginine sensor for mTORC1 subunit 2
Details	120	85	hsa-miR-6893-5p	CKMT2	creatine kinase, mitochondrial 2
Details	121	85	hsa-miR-6893-5p	SCN4A	sodium voltage-gated channel alpha subunit 4
Details	122	85	hsa-miR-6893-5p	MAVS	mitochondrial antiviral signaling protein
Details	123	85	hsa-miR-6893-5p	SSR1	signal sequence receptor subunit 1
Details	124	85	hsa-miR-6893-5p	LINGO1	leucine rich repeat and Ig domain containing 1
Details	125	85	hsa-miR-6893-5p	MORN4	MORN repeat containing 4
Details	126	85	hsa-miR-6893-5p	LHPP	phospholysine phosphohistidine inorganic pyrophosphate phosphatase
Details	127	84	hsa-miR-6893-5p	FBXL20	F-box and leucine rich repeat protein 20
Details	128	84	hsa-miR-6893-5p	SLC30A7	solute carrier family 30 member 7
Details	129	84	hsa-miR-6893-5p	RNF169	ring finger protein 169
Details	130	84	hsa-miR-6893-5p	FAM227A	family with sequence similarity 227 member A
Details	131	84	hsa-miR-6893-5p	SLC25A45	solute carrier family 25 member 45
Details	132	84	hsa-miR-6893-5p	NR4A3	nuclear receptor subfamily 4 group A member 3
Details	133	84	hsa-miR-6893-5p	NCOA4	nuclear receptor coactivator 4
Details	134	83	hsa-miR-6893-5p	CD300LG	CD300 molecule like family member g
Details	135	83	hsa-miR-6893-5p	FSTL4	follistatin like 4
Details	136	83	hsa-miR-6893-5p	JPH4	junctophilin 4
Details	137	83	hsa-miR-6893-5p	GRIP2	glutamate receptor interacting protein 2
Details	138	83	hsa-miR-6893-5p	TRIM33	tripartite motif containing 33
Details	139	83	hsa-miR-6893-5p	NECTIN1	nectin cell adhesion molecule 1
Details	140	83	hsa-miR-6893-5p	PCBD2	pterin-4 alpha-carbinolamine dehydratase 2
Details	141	83	hsa-miR-6893-5p	ZNF592	zinc finger protein 592
Details	142	83	hsa-miR-6893-5p	KCNA1	potassium voltage-gated channel subfamily A member 1
Details	143	83	hsa-miR-6893-5p	CRELD1	cysteine rich with EGF like domains 1
Details	144	83	hsa-miR-6893-5p	TEAD3	TEA domain transcription factor 3
Details	145	83	hsa-miR-6893-5p	ESRRG	estrogen related receptor gamma
Details	146	83	hsa-miR-6893-5p	IQCJ-SCHIP1	IQCJ-SCHIP1 readthrough
Details	147	83	hsa-miR-6893-5p	CNOT2	CCR4-NOT transcription complex subunit 2
Details	148	83	hsa-miR-6893-5p	CCDC80	coiled-coil domain containing 80
Details	149	83	hsa-miR-6893-5p	GPR153	G protein-coupled receptor 153
Details	150	83	hsa-miR-6893-5p	SUPT6H	SPT6 homolog, histone chaperone
Details	151	83	hsa-miR-6893-5p	ZNF672	zinc finger protein 672
Details	152	83	hsa-miR-6893-5p	CBFA2T2	CBFA2/RUNX1 translocation partner 2
Details	153	83	hsa-miR-6893-5p	CFL2	cofilin 2
Details	154	83	hsa-miR-6893-5p	NECTIN2	nectin cell adhesion molecule 2
Details	155	83	hsa-miR-6893-5p	PDE3A	phosphodiesterase 3A
Details	156	82	hsa-miR-6893-5p	FAM120C	family with sequence similarity 120C
Details	157	82	hsa-miR-6893-5p	BAIAP2	BAI1 associated protein 2
Details	158	82	hsa-miR-6893-5p	SV2B	synaptic vesicle glycoprotein 2B
Details	159	82	hsa-miR-6893-5p	STEAP2	STEAP2 metalloreductase
Details	160	82	hsa-miR-6893-5p	C2orf68	chromosome 2 open reading frame 68
Details	161	82	hsa-miR-6893-5p	PEA15	proliferation and apoptosis adaptor protein 15
Details	162	82	hsa-miR-6893-5p	CACNA1B	calcium voltage-gated channel subunit alpha1 B
Details	163	82	hsa-miR-6893-5p	PACS2	phosphofurin acidic cluster sorting protein 2
Details	164	81	hsa-miR-6893-5p	POU4F1	POU class 4 homeobox 1
Details	165	81	hsa-miR-6893-5p	CSF1	colony stimulating factor 1
Details	166	81	hsa-miR-6893-5p	YWHAQ	tyrosine 3-monooxygenase/tryptophan 5-monooxygenase activation protein theta
Details	167	81	hsa-miR-6893-5p	NR6A1	nuclear receptor subfamily 6 group A member 1
Details	168	81	hsa-miR-6893-5p	STARD3	StAR related lipid transfer domain containing 3
Details	169	81	hsa-miR-6893-5p	ZNF608	zinc finger protein 608
Details	170	81	hsa-miR-6893-5p	RAB35	RAB35, member RAS oncogene family
Details	171	81	hsa-miR-6893-5p	TMCC1	transmembrane and coiled-coil domain family 1
Details	172	81	hsa-miR-6893-5p	SEMA3F	semaphorin 3F
Details	173	80	hsa-miR-6893-5p	ZC3H6	zinc finger CCCH-type containing 6
Details	174	80	hsa-miR-6893-5p	SLC43A2	solute carrier family 43 member 2
Details	175	80	hsa-miR-6893-5p	ASPHD2	aspartate beta-hydroxylase domain containing 2
Details	176	80	hsa-miR-6893-5p	TRAF6	TNF receptor associated factor 6
Details	177	80	hsa-miR-6893-5p	RAD54L2	RAD54 like 2
Details	178	80	hsa-miR-6893-5p	CAPZA1	capping actin protein of muscle Z-line subunit alpha 1
Details	179	80	hsa-miR-6893-5p	HEATR1	HEAT repeat containing 1
Details	180	80	hsa-miR-6893-5p	GYPE	glycophorin E (MNS blood group)
Details	181	80	hsa-miR-6893-5p	SPTY2D1	SPT2 chromatin protein domain containing 1
Details	182	80	hsa-miR-6893-5p	TUB	tubby bipartite transcription factor
Details	183	80	hsa-miR-6893-5p	MACC1	MET transcriptional regulator MACC1
Details	184	80	hsa-miR-6893-5p	MAPK8IP1	mitogen-activated protein kinase 8 interacting protein 1
Details	185	80	hsa-miR-6893-5p	WSB2	WD repeat and SOCS box containing 2
Details	186	80	hsa-miR-6893-5p	PIK3AP1	phosphoinositide-3-kinase adaptor protein 1
Details	187	80	hsa-miR-6893-5p	SYS1	SYS1, golgi trafficking protein
Details	188	79	hsa-miR-6893-5p	ZNF490	zinc finger protein 490
Details	189	79	hsa-miR-6893-5p	DLST	dihydrolipoamide S-succinyltransferase
Details	190	79	hsa-miR-6893-5p	TRIM29	tripartite motif containing 29
Details	191	79	hsa-miR-6893-5p	KDM2A	lysine demethylase 2A
Details	192	79	hsa-miR-6893-5p	SIRPG	signal regulatory protein gamma
Details	193	79	hsa-miR-6893-5p	PIM2	Pim-2 proto-oncogene, serine/threonine kinase
Details	194	79	hsa-miR-6893-5p	ATE1	arginyltransferase 1
Details	195	79	hsa-miR-6893-5p	TRAF3IP3	TRAF3 interacting protein 3
Details	196	79	hsa-miR-6893-5p	CDIPT	CDP-diacylglycerol--inositol 3-phosphatidyltransferase
Details	197	79	hsa-miR-6893-5p	SLC25A4	solute carrier family 25 member 4
Details	198	79	hsa-miR-6893-5p	KCNMA1	potassium calcium-activated channel subfamily M alpha 1
Details	199	79	hsa-miR-6893-5p	TMEM170A	transmembrane protein 170A
Details	200	79	hsa-miR-6893-5p	ARPP19	cAMP regulated phosphoprotein 19
Details	201	78	hsa-miR-6893-5p	CRAMP1	cramped chromatin regulator homolog 1
Details	202	78	hsa-miR-6893-5p	PRMT5	protein arginine methyltransferase 5
Details	203	78	hsa-miR-6893-5p	TANC2	tetratricopeptide repeat, ankyrin repeat and coiled-coil containing 2
Details	204	78	hsa-miR-6893-5p	ZFHX2	zinc finger homeobox 2
Details	205	78	hsa-miR-6893-5p	ASB6	ankyrin repeat and SOCS box containing 6
Details	206	78	hsa-miR-6893-5p	SUSD4	sushi domain containing 4
Details	207	78	hsa-miR-6893-5p	CSTF3	cleavage stimulation factor subunit 3
Details	208	78	hsa-miR-6893-5p	VIPAS39	VPS33B interacting protein, apical-basolateral polarity regulator, spe-39 homolog
Details	209	78	hsa-miR-6893-5p	RPH3A	rabphilin 3A
Details	210	78	hsa-miR-6893-5p	MYPOP	Myb related transcription factor, partner of profilin
Details	211	78	hsa-miR-6893-5p	TIMM50	translocase of inner mitochondrial membrane 50
Details	212	77	hsa-miR-6893-5p	DPF1	double PHD fingers 1
Details	213	77	hsa-miR-6893-5p	CORO1C	coronin 1C
Details	214	77	hsa-miR-6893-5p	CNTNAP1	contactin associated protein 1
Details	215	77	hsa-miR-6893-5p	ZMAT3	zinc finger matrin-type 3
Details	216	77	hsa-miR-6893-5p	FAM47E-STBD1	FAM47E-STBD1 readthrough
Details	217	77	hsa-miR-6893-5p	WSCD2	WSC domain containing 2
Details	218	77	hsa-miR-6893-5p	ERI1	exoribonuclease 1
Details	219	77	hsa-miR-6893-5p	ZDHHC3	zinc finger DHHC-type containing 3
Details	220	77	hsa-miR-6893-5p	CDC42EP3	CDC42 effector protein 3
Details	221	77	hsa-miR-6893-5p	SPIN1	spindlin 1
Details	222	77	hsa-miR-6893-5p	SAMD4B	sterile alpha motif domain containing 4B
Details	223	77	hsa-miR-6893-5p	RPS6KB1	ribosomal protein S6 kinase B1
Details	224	77	hsa-miR-6893-5p	TRIM44	tripartite motif containing 44
Details	225	77	hsa-miR-6893-5p	PRM1	protamine 1
Details	226	77	hsa-miR-6893-5p	RIMS4	regulating synaptic membrane exocytosis 4
Details	227	77	hsa-miR-6893-5p	CELF3	CUGBP Elav-like family member 3
Details	228	77	hsa-miR-6893-5p	SLC37A4	solute carrier family 37 member 4
Details	229	77	hsa-miR-6893-5p	PMEPA1	prostate transmembrane protein, androgen induced 1
Details	230	77	hsa-miR-6893-5p	IFFO2	intermediate filament family orphan 2
Details	231	76	hsa-miR-6893-5p	NMT1	N-myristoyltransferase 1
Details	232	76	hsa-miR-6893-5p	FXYD2	FXYD domain containing ion transport regulator 2
Details	233	76	hsa-miR-6893-5p	TRPS1	transcriptional repressor GATA binding 1
Details	234	76	hsa-miR-6893-5p	FGD1	FYVE, RhoGEF and PH domain containing 1
Details	235	76	hsa-miR-6893-5p	PDE7A	phosphodiesterase 7A
Details	236	76	hsa-miR-6893-5p	APAF1	apoptotic peptidase activating factor 1
Details	237	76	hsa-miR-6893-5p	SLC30A4	solute carrier family 30 member 4
Details	238	76	hsa-miR-6893-5p	ZNF24	zinc finger protein 24
Details	239	76	hsa-miR-6893-5p	EPB41L4B	erythrocyte membrane protein band 4.1 like 4B
Details	240	76	hsa-miR-6893-5p	FXYD6-FXYD2	FXYD6-FXYD2 readthrough
Details	241	76	hsa-miR-6893-5p	ALDH6A1	aldehyde dehydrogenase 6 family member A1
Details	242	76	hsa-miR-6893-5p	RGS5	regulator of G protein signaling 5
Details	243	76	hsa-miR-6893-5p	KLHDC8A	kelch domain containing 8A
Details	244	76	hsa-miR-6893-5p	THEM6	thioesterase superfamily member 6
Details	245	76	hsa-miR-6893-5p	C6orf106	chromosome 6 open reading frame 106
Details	246	76	hsa-miR-6893-5p	PIP4K2C	phosphatidylinositol-5-phosphate 4-kinase type 2 gamma
Details	247	76	hsa-miR-6893-5p	CCND3	cyclin D3
Details	248	76	hsa-miR-6893-5p	AGO1	argonaute RISC catalytic component 1
Details	249	76	hsa-miR-6893-5p	RBMS2	RNA binding motif single stranded interacting protein 2
Details	250	76	hsa-miR-6893-5p	SMOX	spermine oxidase
Details	251	76	hsa-miR-6893-5p	MORC4	MORC family CW-type zinc finger 4
Details	252	75	hsa-miR-6893-5p	LETM2	leucine zipper and EF-hand containing transmembrane protein 2
Details	253	75	hsa-miR-6893-5p	PTP4A2	protein tyrosine phosphatase type IVA, member 2
Details	254	75	hsa-miR-6893-5p	IMPDH1	inosine monophosphate dehydrogenase 1
Details	255	75	hsa-miR-6893-5p	ADAM23	ADAM metallopeptidase domain 23
Details	256	75	hsa-miR-6893-5p	CS	citrate synthase
Details	257	75	hsa-miR-6893-5p	AOC3	amine oxidase, copper containing 3
Details	258	75	hsa-miR-6893-5p	IDS	iduronate 2-sulfatase
Details	259	75	hsa-miR-6893-5p	IGDCC4	immunoglobulin superfamily DCC subclass member 4
Details	260	75	hsa-miR-6893-5p	PURB	purine rich element binding protein B
Details	261	75	hsa-miR-6893-5p	LRG1	leucine rich alpha-2-glycoprotein 1
Details	262	75	hsa-miR-6893-5p	PAX5	paired box 5
Details	263	75	hsa-miR-6893-5p	ERC1	ELKS/RAB6-interacting/CAST family member 1
Details	264	75	hsa-miR-6893-5p	NLRP9	NLR family pyrin domain containing 9
Details	265	75	hsa-miR-6893-5p	DUOX2	dual oxidase 2
Details	266	75	hsa-miR-6893-5p	ZNRF3	zinc and ring finger 3
Details	267	75	hsa-miR-6893-5p	KRT13	keratin 13
Details	268	75	hsa-miR-6893-5p	HDGFL3	HDGF like 3
Details	269	75	hsa-miR-6893-5p	RALGAPA2	Ral GTPase activating protein catalytic alpha subunit 2
Details	270	75	hsa-miR-6893-5p	PRRT2	proline rich transmembrane protein 2
Details	271	75	hsa-miR-6893-5p	GALNT13	polypeptide N-acetylgalactosaminyltransferase 13
Details	272	74	hsa-miR-6893-5p	SLAMF6	SLAM family member 6
Details	273	74	hsa-miR-6893-5p	USP46	ubiquitin specific peptidase 46
Details	274	74	hsa-miR-6893-5p	VASH1	vasohibin 1
Details	275	74	hsa-miR-6893-5p	CDR2L	cerebellar degeneration related protein 2 like
Details	276	74	hsa-miR-6893-5p	LHFPL4	LHFPL tetraspan subfamily member 4
Details	277	74	hsa-miR-6893-5p	ESYT1	extended synaptotagmin 1
Details	278	74	hsa-miR-6893-5p	HSPA14	heat shock protein family A (Hsp70) member 14
Details	279	74	hsa-miR-6893-5p	P2RY2	purinergic receptor P2Y2
Details	280	74	hsa-miR-6893-5p	CAMKV	CaM kinase like vesicle associated
Details	281	74	hsa-miR-6893-5p	GYPA	glycophorin A (MNS blood group)
Details	282	74	hsa-miR-6893-5p	KIF21B	kinesin family member 21B
Details	283	74	hsa-miR-6893-5p	JAG1	jagged 1
Details	284	74	hsa-miR-6893-5p	ILDR2	immunoglobulin like domain containing receptor 2
Details	285	74	hsa-miR-6893-5p	ATP11C	ATPase phospholipid transporting 11C
Details	286	74	hsa-miR-6893-5p	OTOF	otoferlin
Details	287	74	hsa-miR-6893-5p	FAM189A1	family with sequence similarity 189 member A1
Details	288	74	hsa-miR-6893-5p	VAMP2	vesicle associated membrane protein 2
Details	289	74	hsa-miR-6893-5p	SMPD3	sphingomyelin phosphodiesterase 3
Details	290	74	hsa-miR-6893-5p	SPDEF	SAM pointed domain containing ETS transcription factor
Details	291	74	hsa-miR-6893-5p	SYT2	synaptotagmin 2
Details	292	74	hsa-miR-6893-5p	MAPK10	mitogen-activated protein kinase 10
Details	293	74	hsa-miR-6893-5p	SLC7A8	solute carrier family 7 member 8
Details	294	73	hsa-miR-6893-5p	NEXMIF	neurite extension and migration factor
Details	295	73	hsa-miR-6893-5p	CHP1	calcineurin like EF-hand protein 1
Details	296	73	hsa-miR-6893-5p	ELMOD1	ELMO domain containing 1
Details	297	73	hsa-miR-6893-5p	GRPEL2	GrpE like 2, mitochondrial
Details	298	73	hsa-miR-6893-5p	ZBTB7A	zinc finger and BTB domain containing 7A
Details	299	73	hsa-miR-6893-5p	DLG2	discs large MAGUK scaffold protein 2
Details	300	73	hsa-miR-6893-5p	GUCD1	guanylyl cyclase domain containing 1
Details	301	73	hsa-miR-6893-5p	USP35	ubiquitin specific peptidase 35
Details	302	73	hsa-miR-6893-5p	GABRA1	gamma-aminobutyric acid type A receptor alpha1 subunit
Details	303	73	hsa-miR-6893-5p	KLF13	Kruppel like factor 13
Details	304	73	hsa-miR-6893-5p	DNAJC5	DnaJ heat shock protein family (Hsp40) member C5
Details	305	73	hsa-miR-6893-5p	MEGF9	multiple EGF like domains 9
Details	306	73	hsa-miR-6893-5p	XIAP	X-linked inhibitor of apoptosis
Details	307	73	hsa-miR-6893-5p	LZTR1	leucine zipper like transcription regulator 1
Details	308	73	hsa-miR-6893-5p	CYB5RL	cytochrome b5 reductase like
Details	309	73	hsa-miR-6893-5p	ASH1L	ASH1 like histone lysine methyltransferase
Details	310	73	hsa-miR-6893-5p	WWC3	WWC family member 3
Details	311	72	hsa-miR-6893-5p	ZNF710	zinc finger protein 710
Details	312	72	hsa-miR-6893-5p	LZTS3	leucine zipper tumor suppressor family member 3
Details	313	72	hsa-miR-6893-5p	SEC22C	SEC22 homolog C, vesicle trafficking protein
Details	314	72	hsa-miR-6893-5p	DVL3	dishevelled segment polarity protein 3
Details	315	72	hsa-miR-6893-5p	PRODH	proline dehydrogenase 1
Details	316	72	hsa-miR-6893-5p	AGAP1	ArfGAP with GTPase domain, ankyrin repeat and PH domain 1
Details	317	72	hsa-miR-6893-5p	ARMH3	armadillo-like helical domain containing 3
Details	318	72	hsa-miR-6893-5p	LMNTD1	lamin tail domain containing 1
Details	319	72	hsa-miR-6893-5p	IL31RA	interleukin 31 receptor A
Details	320	72	hsa-miR-6893-5p	TNS1	tensin 1
Details	321	72	hsa-miR-6893-5p	WASF2	WAS protein family member 2
Details	322	72	hsa-miR-6893-5p	PFKFB2	6-phosphofructo-2-kinase/fructose-2,6-biphosphatase 2
Details	323	72	hsa-miR-6893-5p	SPTB	spectrin beta, erythrocytic
Details	324	72	hsa-miR-6893-5p	DCAF8	DDB1 and CUL4 associated factor 8
Details	325	72	hsa-miR-6893-5p	ABCF2	ATP binding cassette subfamily F member 2
Details	326	72	hsa-miR-6893-5p	TACSTD2	tumor associated calcium signal transducer 2
Details	327	72	hsa-miR-6893-5p	UCK2	uridine-cytidine kinase 2
Details	328	72	hsa-miR-6893-5p	CBX2	chromobox 2
Details	329	72	hsa-miR-6893-5p	JUN	Jun proto-oncogene, AP-1 transcription factor subunit
Details	330	72	hsa-miR-6893-5p	DDA1	DET1 and DDB1 associated 1
Details	331	72	hsa-miR-6893-5p	C19orf54	chromosome 19 open reading frame 54
Details	332	72	hsa-miR-6893-5p	OSBP	oxysterol binding protein
Details	333	71	hsa-miR-6893-5p	CPNE8	copine 8
Details	334	71	hsa-miR-6893-5p	RNF41	ring finger protein 41
Details	335	71	hsa-miR-6893-5p	TFEB	transcription factor EB
Details	336	71	hsa-miR-6893-5p	INSYN1	inhibitory synaptic factor 1
Details	337	71	hsa-miR-6893-5p	PPP4R3A	protein phosphatase 4 regulatory subunit 3A
Details	338	71	hsa-miR-6893-5p	FAM172A	family with sequence similarity 172 member A
Details	339	71	hsa-miR-6893-5p	BAK1	BCL2 antagonist/killer 1
Details	340	71	hsa-miR-6893-5p	TPM1	tropomyosin 1
Details	341	71	hsa-miR-6893-5p	EPM2AIP1	EPM2A interacting protein 1
Details	342	71	hsa-miR-6893-5p	USP24	ubiquitin specific peptidase 24
Details	343	71	hsa-miR-6893-5p	SLC35F6	solute carrier family 35 member F6
Details	344	71	hsa-miR-6893-5p	MAP1LC3A	microtubule associated protein 1 light chain 3 alpha
Details	345	71	hsa-miR-6893-5p	RASGRP2	RAS guanyl releasing protein 2
Details	346	71	hsa-miR-6893-5p	TENM4	teneurin transmembrane protein 4
Details	347	71	hsa-miR-6893-5p	VAMP1	vesicle associated membrane protein 1
Details	348	71	hsa-miR-6893-5p	APC2	APC2, WNT signaling pathway regulator
Details	349	71	hsa-miR-6893-5p	RNF39	ring finger protein 39
Details	350	71	hsa-miR-6893-5p	ANKRD49	ankyrin repeat domain 49
Details	351	71	hsa-miR-6893-5p	ZNF106	zinc finger protein 106
Details	352	71	hsa-miR-6893-5p	ZBTB46	zinc finger and BTB domain containing 46
Details	353	70	hsa-miR-6893-5p	ABCD3	ATP binding cassette subfamily D member 3
Details	354	70	hsa-miR-6893-5p	ARID2	AT-rich interaction domain 2
Details	355	70	hsa-miR-6893-5p	EIF2AK1	eukaryotic translation initiation factor 2 alpha kinase 1
Details	356	70	hsa-miR-6893-5p	WDR55	WD repeat domain 55
Details	357	70	hsa-miR-6893-5p	TRIM66	tripartite motif containing 66
Details	358	70	hsa-miR-6893-5p	TBC1D16	TBC1 domain family member 16
Details	359	70	hsa-miR-6893-5p	FAM162B	family with sequence similarity 162 member B
Details	360	70	hsa-miR-6893-5p	TRIP11	thyroid hormone receptor interactor 11
Details	361	70	hsa-miR-6893-5p	ZDHHC19	zinc finger DHHC-type containing 19
Details	362	70	hsa-miR-6893-5p	TPPP3	tubulin polymerization promoting protein family member 3
Details	363	70	hsa-miR-6893-5p	EDIL3	EGF like repeats and discoidin domains 3
Details	364	70	hsa-miR-6893-5p	CR1	complement C3b/C4b receptor 1 (Knops blood group)
Details	365	70	hsa-miR-6893-5p	FBXO4	F-box protein 4
Details	366	70	hsa-miR-6893-5p	NDUFA10	NADH:ubiquinone oxidoreductase subunit A10
Details	367	70	hsa-miR-6893-5p	ORAI2	ORAI calcium release-activated calcium modulator 2
Details	368	70	hsa-miR-6893-5p	STKLD1	serine/threonine kinase like domain containing 1
Details	369	70	hsa-miR-6893-5p	IQGAP3	IQ motif containing GTPase activating protein 3
Details	370	69	hsa-miR-6893-5p	ALX4	ALX homeobox 4
Details	371	69	hsa-miR-6893-5p	NFAT5	nuclear factor of activated T cells 5
Details	372	69	hsa-miR-6893-5p	INPP5B	inositol polyphosphate-5-phosphatase B
Details	373	69	hsa-miR-6893-5p	NUP98	nucleoporin 98
Details	374	69	hsa-miR-6893-5p	UBQLN4	ubiquilin 4
Details	375	69	hsa-miR-6893-5p	NUP153	nucleoporin 153
Details	376	69	hsa-miR-6893-5p	TSPAN9	tetraspanin 9
Details	377	69	hsa-miR-6893-5p	DNAJC18	DnaJ heat shock protein family (Hsp40) member C18
Details	378	69	hsa-miR-6893-5p	TIRAP	TIR domain containing adaptor protein
Details	379	69	hsa-miR-6893-5p	SLC17A5	solute carrier family 17 member 5
Details	380	69	hsa-miR-6893-5p	GNG4	G protein subunit gamma 4
Details	381	69	hsa-miR-6893-5p	SMARCD1	SWI/SNF related, matrix associated, actin dependent regulator of chromatin, subfamily d, member 1
Details	382	69	hsa-miR-6893-5p	RNF26	ring finger protein 26
Details	383	69	hsa-miR-6893-5p	CRTC1	CREB regulated transcription coactivator 1
Details	384	69	hsa-miR-6893-5p	ADD2	adducin 2
Details	385	69	hsa-miR-6893-5p	ANKRD52	ankyrin repeat domain 52
Details	386	69	hsa-miR-6893-5p	RAB15	RAB15, member RAS oncogene family
Details	387	69	hsa-miR-6893-5p	HDAC11	histone deacetylase 11
Details	388	69	hsa-miR-6893-5p	ZSWIM6	zinc finger SWIM-type containing 6
Details	389	69	hsa-miR-6893-5p	C20orf203	chromosome 20 open reading frame 203
Details	390	69	hsa-miR-6893-5p	MIEF2	mitochondrial elongation factor 2
Details	391	69	hsa-miR-6893-5p	CYP20A1	cytochrome P450 family 20 subfamily A member 1
Details	392	69	hsa-miR-6893-5p	CMTM4	CKLF like MARVEL transmembrane domain containing 4
Details	393	69	hsa-miR-6893-5p	SFRP1	secreted frizzled related protein 1
Details	394	69	hsa-miR-6893-5p	SKAP1	src kinase associated phosphoprotein 1
Details	395	69	hsa-miR-6893-5p	ZNF223	zinc finger protein 223
Details	396	68	hsa-miR-6893-5p	GSK3B	glycogen synthase kinase 3 beta
Details	397	68	hsa-miR-6893-5p	DCUN1D3	defective in cullin neddylation 1 domain containing 3
Details	398	68	hsa-miR-6893-5p	C9orf16	chromosome 9 open reading frame 16
Details	399	68	hsa-miR-6893-5p	HGF	hepatocyte growth factor
Details	400	68	hsa-miR-6893-5p	GSTM1	glutathione S-transferase mu 1
Details	401	68	hsa-miR-6893-5p	ZMIZ2	zinc finger MIZ-type containing 2
Details	402	68	hsa-miR-6893-5p	CBL	Cbl proto-oncogene
Details	403	68	hsa-miR-6893-5p	OCRL	OCRL, inositol polyphosphate-5-phosphatase
Details	404	68	hsa-miR-6893-5p	SOGA1	suppressor of glucose, autophagy associated 1
Details	405	68	hsa-miR-6893-5p	ATP8B4	ATPase phospholipid transporting 8B4 (putative)
Details	406	68	hsa-miR-6893-5p	CACNA2D2	calcium voltage-gated channel auxiliary subunit alpha2delta 2
Details	407	68	hsa-miR-6893-5p	PYCR3	pyrroline-5-carboxylate reductase 3
Details	408	68	hsa-miR-6893-5p	PPTC7	PTC7 protein phosphatase homolog
Details	409	68	hsa-miR-6893-5p	FAM204A	family with sequence similarity 204 member A
Details	410	68	hsa-miR-6893-5p	OTUB1	OTU deubiquitinase, ubiquitin aldehyde binding 1
Details	411	68	hsa-miR-6893-5p	TRABD2B	TraB domain containing 2B
Details	412	68	hsa-miR-6893-5p	RUBCN	rubicon autophagy regulator
Details	413	68	hsa-miR-6893-5p	RAPGEF1	Rap guanine nucleotide exchange factor 1
Details	414	68	hsa-miR-6893-5p	CYP2B6	cytochrome P450 family 2 subfamily B member 6
Details	415	68	hsa-miR-6893-5p	FOXP3	forkhead box P3
Details	416	68	hsa-miR-6893-5p	ZNF100	zinc finger protein 100
Details	417	68	hsa-miR-6893-5p	GLP2R	glucagon like peptide 2 receptor
Details	418	68	hsa-miR-6893-5p	STON2	stonin 2
Details	419	68	hsa-miR-6893-5p	GSTM2	glutathione S-transferase mu 2
Details	420	68	hsa-miR-6893-5p	PDE2A	phosphodiesterase 2A
Details	421	68	hsa-miR-6893-5p	DOC2A	double C2 domain alpha
Details	422	68	hsa-miR-6893-5p	SF3B3	splicing factor 3b subunit 3
Details	423	68	hsa-miR-6893-5p	NMNAT2	nicotinamide nucleotide adenylyltransferase 2
Details	424	68	hsa-miR-6893-5p	GGA2	golgi associated, gamma adaptin ear containing, ARF binding protein 2
Details	425	67	hsa-miR-6893-5p	CYP11B2	cytochrome P450 family 11 subfamily B member 2
Details	426	67	hsa-miR-6893-5p	MAFG	MAF bZIP transcription factor G
Details	427	67	hsa-miR-6893-5p	ZER1	zyg-11 related cell cycle regulator
Details	428	67	hsa-miR-6893-5p	GFRA4	GDNF family receptor alpha 4
Details	429	67	hsa-miR-6893-5p	SV2A	synaptic vesicle glycoprotein 2A
Details	430	67	hsa-miR-6893-5p	CPA4	carboxypeptidase A4
Details	431	67	hsa-miR-6893-5p	ETS1	ETS proto-oncogene 1, transcription factor
Details	432	67	hsa-miR-6893-5p	WRB	tryptophan rich basic protein
Details	433	67	hsa-miR-6893-5p	KBTBD11	kelch repeat and BTB domain containing 11
Details	434	67	hsa-miR-6893-5p	PGAM4	phosphoglycerate mutase family member 4
Details	435	67	hsa-miR-6893-5p	LZTS1	leucine zipper tumor suppressor 1
Details	436	67	hsa-miR-6893-5p	SEL1L	SEL1L, ERAD E3 ligase adaptor subunit
Details	437	67	hsa-miR-6893-5p	PEX6	peroxisomal biogenesis factor 6
Details	438	67	hsa-miR-6893-5p	HP1BP3	heterochromatin protein 1 binding protein 3
Details	439	67	hsa-miR-6893-5p	SELENOM	selenoprotein M
Details	440	67	hsa-miR-6893-5p	VPS37A	VPS37A, ESCRT-I subunit
Details	441	67	hsa-miR-6893-5p	ARID1B	AT-rich interaction domain 1B
Details	442	67	hsa-miR-6893-5p	FPGS	folylpolyglutamate synthase
Details	443	67	hsa-miR-6893-5p	FBXL18	F-box and leucine rich repeat protein 18
Details	444	67	hsa-miR-6893-5p	RBPJ	recombination signal binding protein for immunoglobulin kappa J region
Details	445	67	hsa-miR-6893-5p	CD5L	CD5 molecule like
Details	446	67	hsa-miR-6893-5p	CCL22	C-C motif chemokine ligand 22
Details	447	67	hsa-miR-6893-5p	PCLAF	PCNA clamp associated factor
Details	448	67	hsa-miR-6893-5p	RSKR	ribosomal protein S6 kinase related
Details	449	67	hsa-miR-6893-5p	RHD	Rh blood group D antigen
Details	450	67	hsa-miR-6893-5p	AGPAT3	1-acylglycerol-3-phosphate O-acyltransferase 3
Details	451	67	hsa-miR-6893-5p	DUSP4	dual specificity phosphatase 4
Details	452	67	hsa-miR-6893-5p	KIAA0513	KIAA0513
Details	453	66	hsa-miR-6893-5p	SNX1	sorting nexin 1
Details	454	66	hsa-miR-6893-5p	TMEM167A	transmembrane protein 167A
Details	455	66	hsa-miR-6893-5p	RYBP	RING1 and YY1 binding protein
Details	456	66	hsa-miR-6893-5p	IL17RA	interleukin 17 receptor A
Details	457	66	hsa-miR-6893-5p	MFSD11	major facilitator superfamily domain containing 11
Details	458	66	hsa-miR-6893-5p	FLCN	folliculin
Details	459	66	hsa-miR-6893-5p	TRIM68	tripartite motif containing 68
Details	460	66	hsa-miR-6893-5p	TMEM120B	transmembrane protein 120B
Details	461	66	hsa-miR-6893-5p	HTR4	5-hydroxytryptamine receptor 4
Details	462	66	hsa-miR-6893-5p	SAP30L	SAP30 like
Details	463	66	hsa-miR-6893-5p	MAP3K13	mitogen-activated protein kinase kinase kinase 13
Details	464	66	hsa-miR-6893-5p	ZZZ3	zinc finger ZZ-type containing 3
Details	465	66	hsa-miR-6893-5p	BBIP1	BBSome interacting protein 1
Details	466	66	hsa-miR-6893-5p	SLC35F5	solute carrier family 35 member F5
Details	467	66	hsa-miR-6893-5p	PKNOX2	PBX/knotted 1 homeobox 2
Details	468	66	hsa-miR-6893-5p	LSM12	LSM12 homolog
Details	469	66	hsa-miR-6893-5p	CELF4	CUGBP Elav-like family member 4
Details	470	66	hsa-miR-6893-5p	DNAJC30	DnaJ heat shock protein family (Hsp40) member C30
Details	471	66	hsa-miR-6893-5p	MED20	mediator complex subunit 20
Details	472	66	hsa-miR-6893-5p	KCNK3	potassium two pore domain channel subfamily K member 3
Details	473	66	hsa-miR-6893-5p	IKZF3	IKAROS family zinc finger 3
Details	474	66	hsa-miR-6893-5p	RPL15	ribosomal protein L15
Details	475	66	hsa-miR-6893-5p	SHC2	SHC adaptor protein 2
Details	476	66	hsa-miR-6893-5p	CARNS1	carnosine synthase 1
Details	477	66	hsa-miR-6893-5p	WDTC1	WD and tetratricopeptide repeats 1
Details	478	66	hsa-miR-6893-5p	GJD3	gap junction protein delta 3
Details	479	66	hsa-miR-6893-5p	APOBEC3F	apolipoprotein B mRNA editing enzyme catalytic subunit 3F
Details	480	66	hsa-miR-6893-5p	TPP1	tripeptidyl peptidase 1
Details	481	66	hsa-miR-6893-5p	SRPRA	SRP receptor subunit alpha
Details	482	65	hsa-miR-6893-5p	ELP6	elongator acetyltransferase complex subunit 6
Details	483	65	hsa-miR-6893-5p	SV2C	synaptic vesicle glycoprotein 2C
Details	484	65	hsa-miR-6893-5p	CCDC180	coiled-coil domain containing 180
Details	485	65	hsa-miR-6893-5p	TRAPPC1	trafficking protein particle complex 1
Details	486	65	hsa-miR-6893-5p	IFIT1B	interferon induced protein with tetratricopeptide repeats 1B
Details	487	65	hsa-miR-6893-5p	CACNG7	calcium voltage-gated channel auxiliary subunit gamma 7
Details	488	65	hsa-miR-6893-5p	TLL1	tolloid like 1
Details	489	65	hsa-miR-6893-5p	SENP1	SUMO specific peptidase 1
Details	490	65	hsa-miR-6893-5p	TNNC1	troponin C1, slow skeletal and cardiac type
Details	491	65	hsa-miR-6893-5p	DNM1	dynamin 1
Details	492	65	hsa-miR-6893-5p	MTFMT	mitochondrial methionyl-tRNA formyltransferase
Details	493	65	hsa-miR-6893-5p	CFAP57	cilia and flagella associated protein 57
Details	494	65	hsa-miR-6893-5p	XBP1	X-box binding protein 1
Details	495	65	hsa-miR-6893-5p	TRAF1	TNF receptor associated factor 1
Details	496	65	hsa-miR-6893-5p	PCDH19	protocadherin 19
Details	497	65	hsa-miR-6893-5p	BCL7B	BCL7B, BAF complex component
Details	498	65	hsa-miR-6893-5p	SRGAP3	SLIT-ROBO Rho GTPase activating protein 3
Details	499	65	hsa-miR-6893-5p	TNIK	TRAF2 and NCK interacting kinase
Details	500	65	hsa-miR-6893-5p	ARHGAP26	Rho GTPase activating protein 26
Details	501	65	hsa-miR-6893-5p	CD82	CD82 molecule
Details	502	65	hsa-miR-6893-5p	FA2H	fatty acid 2-hydroxylase
Details	503	65	hsa-miR-6893-5p	CTDSP1	CTD small phosphatase 1
Details	504	65	hsa-miR-6893-5p	TEX261	testis expressed 261
Details	505	65	hsa-miR-6893-5p	STRN	striatin
Details	506	65	hsa-miR-6893-5p	MYO1D	myosin ID
Details	507	65	hsa-miR-6893-5p	ARMS2	age-related maculopathy susceptibility 2
Details	508	65	hsa-miR-6893-5p	PIGR	polymeric immunoglobulin receptor
Details	509	65	hsa-miR-6893-5p	TMED3	transmembrane p24 trafficking protein 3
Details	510	65	hsa-miR-6893-5p	PXMP4	peroxisomal membrane protein 4
Details	511	65	hsa-miR-6893-5p	XAF1	XIAP associated factor 1
Details	512	65	hsa-miR-6893-5p	ALS2CL	ALS2 C-terminal like
Details	513	65	hsa-miR-6893-5p	SLIT3	slit guidance ligand 3
Details	514	64	hsa-miR-6893-5p	ERMP1	endoplasmic reticulum metallopeptidase 1
Details	515	64	hsa-miR-6893-5p	SLCO2A1	solute carrier organic anion transporter family member 2A1
Details	516	64	hsa-miR-6893-5p	RAB6B	RAB6B, member RAS oncogene family
Details	517	64	hsa-miR-6893-5p	WBP1L	WW domain binding protein 1 like
Details	518	64	hsa-miR-6893-5p	GPATCH2L	G-patch domain containing 2 like
Details	519	64	hsa-miR-6893-5p	CHST1	carbohydrate sulfotransferase 1
Details	520	64	hsa-miR-6893-5p	C1QTNF6	C1q and TNF related 6
Details	521	64	hsa-miR-6893-5p	PHF24	PHD finger protein 24
Details	522	64	hsa-miR-6893-5p	STARD5	StAR related lipid transfer domain containing 5
Details	523	64	hsa-miR-6893-5p	ICAM1	intercellular adhesion molecule 1
Details	524	64	hsa-miR-6893-5p	ALPK3	alpha kinase 3
Details	525	64	hsa-miR-6893-5p	LRGUK	leucine rich repeats and guanylate kinase domain containing
Details	526	64	hsa-miR-6893-5p	CYP8B1	cytochrome P450 family 8 subfamily B member 1
Details	527	64	hsa-miR-6893-5p	RPUSD1	RNA pseudouridine synthase domain containing 1
Details	528	64	hsa-miR-6893-5p	RAP1GAP2	RAP1 GTPase activating protein 2
Details	529	64	hsa-miR-6893-5p	PTPRG	protein tyrosine phosphatase, receptor type G
Details	530	64	hsa-miR-6893-5p	KIN	Kin17 DNA and RNA binding protein
Details	531	64	hsa-miR-6893-5p	ATF2	activating transcription factor 2
Details	532	64	hsa-miR-6893-5p	ZSCAN29	zinc finger and SCAN domain containing 29
Details	533	64	hsa-miR-6893-5p	FUS	FUS RNA binding protein
Details	534	64	hsa-miR-6893-5p	TRIB3	tribbles pseudokinase 3
Details	535	64	hsa-miR-6893-5p	BSPRY	B-box and SPRY domain containing
Details	536	64	hsa-miR-6893-5p	SIRPB2	signal regulatory protein beta 2
Details	537	64	hsa-miR-6893-5p	DAGLA	diacylglycerol lipase alpha
Details	538	64	hsa-miR-6893-5p	CREB1	cAMP responsive element binding protein 1
Details	539	63	hsa-miR-6893-5p	TGOLN2	trans-golgi network protein 2
Details	540	63	hsa-miR-6893-5p	MPRIP	myosin phosphatase Rho interacting protein
Details	541	63	hsa-miR-6893-5p	UNC5A	unc-5 netrin receptor A
Details	542	63	hsa-miR-6893-5p	ITIH5	inter-alpha-trypsin inhibitor heavy chain family member 5
Details	543	63	hsa-miR-6893-5p	UBIAD1	UbiA prenyltransferase domain containing 1
Details	544	63	hsa-miR-6893-5p	CNTN2	contactin 2
Details	545	63	hsa-miR-6893-5p	PTPRN	protein tyrosine phosphatase, receptor type N
Details	546	63	hsa-miR-6893-5p	GAS7	growth arrest specific 7
Details	547	63	hsa-miR-6893-5p	EPM2A	EPM2A, laforin glucan phosphatase
Details	548	63	hsa-miR-6893-5p	SCHIP1	schwannomin interacting protein 1
Details	549	63	hsa-miR-6893-5p	BEAN1	brain expressed associated with NEDD4 1
Details	550	63	hsa-miR-6893-5p	TNNT2	troponin T2, cardiac type
Details	551	63	hsa-miR-6893-5p	ERF	ETS2 repressor factor
Details	552	63	hsa-miR-6893-5p	TBC1D24	TBC1 domain family member 24
Details	553	63	hsa-miR-6893-5p	CYP1A2	cytochrome P450 family 1 subfamily A member 2
Details	554	63	hsa-miR-6893-5p	ITPR2	inositol 1,4,5-trisphosphate receptor type 2
Details	555	63	hsa-miR-6893-5p	CTNND2	catenin delta 2
Details	556	63	hsa-miR-6893-5p	C9orf170	chromosome 9 open reading frame 170
Details	557	63	hsa-miR-6893-5p	CNOT4	CCR4-NOT transcription complex subunit 4
Details	558	63	hsa-miR-6893-5p	KIF3C	kinesin family member 3C
Details	559	63	hsa-miR-6893-5p	TSPAN18	tetraspanin 18
Details	560	63	hsa-miR-6893-5p	LANCL1	LanC like 1
Details	561	63	hsa-miR-6893-5p	PDS5A	PDS5 cohesin associated factor A
Details	562	63	hsa-miR-6893-5p	SHISAL1	shisa like 1
Details	563	63	hsa-miR-6893-5p	SUPT4H1	SPT4 homolog, DSIF elongation factor subunit
Details	564	63	hsa-miR-6893-5p	KIAA1522	KIAA1522
Details	565	63	hsa-miR-6893-5p	UBE2QL1	ubiquitin conjugating enzyme E2 Q family like 1
Details	566	63	hsa-miR-6893-5p	NREP	neuronal regeneration related protein
Details	567	63	hsa-miR-6893-5p	RBFOX2	RNA binding fox-1 homolog 2
Details	568	63	hsa-miR-6893-5p	ARSB	arylsulfatase B
Details	569	63	hsa-miR-6893-5p	RIMKLA	ribosomal modification protein rimK like family member A
Details	570	63	hsa-miR-6893-5p	PAX2	paired box 2
Details	571	62	hsa-miR-6893-5p	HOOK3	hook microtubule tethering protein 3
Details	572	62	hsa-miR-6893-5p	POLDIP3	DNA polymerase delta interacting protein 3
Details	573	62	hsa-miR-6893-5p	PRX	periaxin
Details	574	62	hsa-miR-6893-5p	NOS1	nitric oxide synthase 1
Details	575	62	hsa-miR-6893-5p	ZBTB42	zinc finger and BTB domain containing 42
Details	576	62	hsa-miR-6893-5p	CASP2	caspase 2
Details	577	62	hsa-miR-6893-5p	WNT9B	Wnt family member 9B
Details	578	62	hsa-miR-6893-5p	CORO2A	coronin 2A
Details	579	62	hsa-miR-6893-5p	PCBP3	poly(rC) binding protein 3
Details	580	62	hsa-miR-6893-5p	CLASP1	cytoplasmic linker associated protein 1
Details	581	62	hsa-miR-6893-5p	NRG1	neuregulin 1
Details	582	62	hsa-miR-6893-5p	ARSA	arylsulfatase A
Details	583	62	hsa-miR-6893-5p	RNF122	ring finger protein 122
Details	584	62	hsa-miR-6893-5p	EIF1AD	eukaryotic translation initiation factor 1A domain containing
Details	585	62	hsa-miR-6893-5p	PRRT1	proline rich transmembrane protein 1
Details	586	62	hsa-miR-6893-5p	ACOD1	aconitate decarboxylase 1
Details	587	62	hsa-miR-6893-5p	HHLA3	HERV-H LTR-associating 3
Details	588	62	hsa-miR-6893-5p	TTC9	tetratricopeptide repeat domain 9
Details	589	62	hsa-miR-6893-5p	TBC1D9B	TBC1 domain family member 9B
Details	590	62	hsa-miR-6893-5p	C18orf21	chromosome 18 open reading frame 21
Details	591	62	hsa-miR-6893-5p	DMBX1	diencephalon/mesencephalon homeobox 1
Details	592	62	hsa-miR-6893-5p	CD101	CD101 molecule
Details	593	62	hsa-miR-6893-5p	DTX2	deltex E3 ubiquitin ligase 2
Details	594	61	hsa-miR-6893-5p	JPH3	junctophilin 3
Details	595	61	hsa-miR-6893-5p	SLC25A23	solute carrier family 25 member 23
Details	596	61	hsa-miR-6893-5p	TRIM9	tripartite motif containing 9
Details	597	61	hsa-miR-6893-5p	ZNF493	zinc finger protein 493
Details	598	61	hsa-miR-6893-5p	PICK1	protein interacting with PRKCA 1
Details	599	61	hsa-miR-6893-5p	CCDC97	coiled-coil domain containing 97
Details	600	61	hsa-miR-6893-5p	THBS1	thrombospondin 1
Details	601	61	hsa-miR-6893-5p	BMS1	BMS1, ribosome biogenesis factor
Details	602	61	hsa-miR-6893-5p	CAP1	cyclase associated actin cytoskeleton regulatory protein 1
Details	603	61	hsa-miR-6893-5p	HTT	huntingtin
Details	604	61	hsa-miR-6893-5p	AGRN	agrin
Details	605	61	hsa-miR-6893-5p	NUDCD3	NudC domain containing 3
Details	606	61	hsa-miR-6893-5p	FAM78B	family with sequence similarity 78 member B
Details	607	61	hsa-miR-6893-5p	IQSEC3	IQ motif and Sec7 domain 3
Details	608	61	hsa-miR-6893-5p	ACTL6A	actin like 6A
Details	609	61	hsa-miR-6893-5p	OAS2	2'-5'-oligoadenylate synthetase 2
Details	610	61	hsa-miR-6893-5p	SLC35E2A	solute carrier family 35 member E2A
Details	611	61	hsa-miR-6893-5p	KCNB1	potassium voltage-gated channel subfamily B member 1
Details	612	61	hsa-miR-6893-5p	PTK2B	protein tyrosine kinase 2 beta
Details	613	61	hsa-miR-6893-5p	GNL3L	G protein nucleolar 3 like
Details	614	61	hsa-miR-6893-5p	ELL	elongation factor for RNA polymerase II
Details	615	61	hsa-miR-6893-5p	SHISA9	shisa family member 9
Details	616	61	hsa-miR-6893-5p	TPBGL	trophoblast glycoprotein like
Details	617	61	hsa-miR-6893-5p	KRTAP4-2	keratin associated protein 4-2
Details	618	61	hsa-miR-6893-5p	PHF19	PHD finger protein 19
Details	619	61	hsa-miR-6893-5p	GPATCH8	G-patch domain containing 8
Details	620	61	hsa-miR-6893-5p	MDM4	MDM4, p53 regulator
Details	621	61	hsa-miR-6893-5p	ORC4	origin recognition complex subunit 4
Details	622	61	hsa-miR-6893-5p	ARAP2	ArfGAP with RhoGAP domain, ankyrin repeat and PH domain 2
Details	623	61	hsa-miR-6893-5p	RNF44	ring finger protein 44
Details	624	61	hsa-miR-6893-5p	NANOG	Nanog homeobox
Details	625	61	hsa-miR-6893-5p	GEMIN5	gem nuclear organelle associated protein 5
Details	626	61	hsa-miR-6893-5p	NCEH1	neutral cholesterol ester hydrolase 1
Details	627	61	hsa-miR-6893-5p	PLCXD1	phosphatidylinositol specific phospholipase C X domain containing 1
Details	628	61	hsa-miR-6893-5p	LRP4	LDL receptor related protein 4
Details	629	60	hsa-miR-6893-5p	CCDC60	coiled-coil domain containing 60
Details	630	60	hsa-miR-6893-5p	TFCP2L1	transcription factor CP2 like 1
Details	631	60	hsa-miR-6893-5p	MED22	mediator complex subunit 22
Details	632	60	hsa-miR-6893-5p	SPN	sialophorin
Details	633	60	hsa-miR-6893-5p	KRT71	keratin 71
Details	634	60	hsa-miR-6893-5p	CD47	CD47 molecule
Details	635	60	hsa-miR-6893-5p	C10orf67	chromosome 10 open reading frame 67
Details	636	60	hsa-miR-6893-5p	PAK6	p21 (RAC1) activated kinase 6
Details	637	60	hsa-miR-6893-5p	STMND1	stathmin domain containing 1
Details	638	60	hsa-miR-6893-5p	CDKL5	cyclin dependent kinase like 5
Details	639	60	hsa-miR-6893-5p	XPNPEP3	X-prolyl aminopeptidase 3
Details	640	60	hsa-miR-6893-5p	KRTDAP	keratinocyte differentiation associated protein
Details	641	60	hsa-miR-6893-5p	ARRB1	arrestin beta 1
Details	642	60	hsa-miR-6893-5p	CNOT6	CCR4-NOT transcription complex subunit 6
Details	643	60	hsa-miR-6893-5p	PPP3CA	protein phosphatase 3 catalytic subunit alpha
Details	644	60	hsa-miR-6893-5p	CHRNB4	cholinergic receptor nicotinic beta 4 subunit
Details	645	60	hsa-miR-6893-5p	ERCC4	ERCC excision repair 4, endonuclease catalytic subunit
Details	646	60	hsa-miR-6893-5p	SETD9	SET domain containing 9
Details	647	60	hsa-miR-6893-5p	ZNF835	zinc finger protein 835
Details	648	60	hsa-miR-6893-5p	TPM3	tropomyosin 3
Details	649	60	hsa-miR-6893-5p	LDHAL6A	lactate dehydrogenase A like 6A
Details	650	60	hsa-miR-6893-5p	SLC9A5	solute carrier family 9 member A5
Details	651	60	hsa-miR-6893-5p	CLMN	calmin
Details	652	60	hsa-miR-6893-5p	PITPNM3	PITPNM family member 3
Details	653	60	hsa-miR-6893-5p	SLC22A23	solute carrier family 22 member 23
Details	654	60	hsa-miR-6893-5p	CSRNP2	cysteine and serine rich nuclear protein 2
Details	655	60	hsa-miR-6893-5p	NCOA5	nuclear receptor coactivator 5
Details	656	60	hsa-miR-6893-5p	BLCAP	BLCAP, apoptosis inducing factor
Details	657	60	hsa-miR-6893-5p	FOXJ2	forkhead box J2
Details	658	60	hsa-miR-6893-5p	RAB11FIP5	RAB11 family interacting protein 5
Details	659	60	hsa-miR-6893-5p	ATG13	autophagy related 13
Details	660	60	hsa-miR-6893-5p	ICA1	islet cell autoantigen 1
Details	661	60	hsa-miR-6893-5p	FRMPD1	FERM and PDZ domain containing 1
Details	662	60	hsa-miR-6893-5p	GRIK3	glutamate ionotropic receptor kainate type subunit 3
Details	663	60	hsa-miR-6893-5p	CEBPZOS	CEBPZ opposite strand
Details	664	60	hsa-miR-6893-5p	INHBC	inhibin subunit beta C
Details	665	60	hsa-miR-6893-5p	SYN1	synapsin I
Details	666	60	hsa-miR-6893-5p	TRIM35	tripartite motif containing 35
Details	667	60	hsa-miR-6893-5p	CAMK1G	calcium/calmodulin dependent protein kinase IG
Details	668	60	hsa-miR-6893-5p	TRIM74	tripartite motif containing 74
Details	669	60	hsa-miR-6893-5p	TADA2B	transcriptional adaptor 2B
Details	670	59	hsa-miR-6893-5p	NLGN2	neuroligin 2
Details	671	59	hsa-miR-6893-5p	NTPCR	nucleoside-triphosphatase, cancer-related
Details	672	59	hsa-miR-6893-5p	KSR2	kinase suppressor of ras 2
Details	673	59	hsa-miR-6893-5p	MXD4	MAX dimerization protein 4
Details	674	59	hsa-miR-6893-5p	NKD1	NKD1, WNT signaling pathway inhibitor
Details	675	59	hsa-miR-6893-5p	PPP3R1	protein phosphatase 3 regulatory subunit B, alpha
Details	676	59	hsa-miR-6893-5p	IQSEC2	IQ motif and Sec7 domain 2
Details	677	59	hsa-miR-6893-5p	PTK2	protein tyrosine kinase 2
Details	678	59	hsa-miR-6893-5p	CAMK4	calcium/calmodulin dependent protein kinase IV
Details	679	59	hsa-miR-6893-5p	PARD6B	par-6 family cell polarity regulator beta
Details	680	59	hsa-miR-6893-5p	RPS6KL1	ribosomal protein S6 kinase like 1
Details	681	59	hsa-miR-6893-5p	AP1G1	adaptor related protein complex 1 subunit gamma 1
Details	682	59	hsa-miR-6893-5p	MARCH8	membrane associated ring-CH-type finger 8
Details	683	59	hsa-miR-6893-5p	MLLT6	MLLT6, PHD finger containing
Details	684	59	hsa-miR-6893-5p	STK40	serine/threonine kinase 40
Details	685	59	hsa-miR-6893-5p	ADCY1	adenylate cyclase 1
Details	686	59	hsa-miR-6893-5p	ARF5	ADP ribosylation factor 5
Details	687	59	hsa-miR-6893-5p	TRIM23	tripartite motif containing 23
Details	688	59	hsa-miR-6893-5p	ADGRL2	adhesion G protein-coupled receptor L2
Details	689	59	hsa-miR-6893-5p	FAM192A	family with sequence similarity 192 member A
Details	690	59	hsa-miR-6893-5p	LYPD1	LY6/PLAUR domain containing 1
Details	691	59	hsa-miR-6893-5p	STARD8	StAR related lipid transfer domain containing 8
Details	692	59	hsa-miR-6893-5p	GLIS3	GLIS family zinc finger 3
Details	693	59	hsa-miR-6893-5p	CEP63	centrosomal protein 63
Details	694	59	hsa-miR-6893-5p	KNCN	kinocilin
Details	695	59	hsa-miR-6893-5p	RAPGEF6	Rap guanine nucleotide exchange factor 6
Details	696	59	hsa-miR-6893-5p	PLA2G3	phospholipase A2 group III
Details	697	59	hsa-miR-6893-5p	NR3C2	nuclear receptor subfamily 3 group C member 2
Details	698	59	hsa-miR-6893-5p	EXPH5	exophilin 5
Details	699	59	hsa-miR-6893-5p	STK38L	serine/threonine kinase 38 like
Details	700	58	hsa-miR-6893-5p	EIF4E2	eukaryotic translation initiation factor 4E family member 2
Details	701	58	hsa-miR-6893-5p	APPL1	adaptor protein, phosphotyrosine interacting with PH domain and leucine zipper 1
Details	702	58	hsa-miR-6893-5p	TMEM239	transmembrane protein 239
Details	703	58	hsa-miR-6893-5p	ZMYM3	zinc finger MYM-type containing 3
Details	704	58	hsa-miR-6893-5p	CYP11B1	cytochrome P450 family 11 subfamily B member 1
Details	705	58	hsa-miR-6893-5p	OSBPL7	oxysterol binding protein like 7
Details	706	58	hsa-miR-6893-5p	CERS6	ceramide synthase 6
Details	707	58	hsa-miR-6893-5p	H6PD	hexose-6-phosphate dehydrogenase/glucose 1-dehydrogenase
Details	708	58	hsa-miR-6893-5p	RANBP9	RAN binding protein 9
Details	709	58	hsa-miR-6893-5p	SPAG11B	sperm associated antigen 11B
Details	710	58	hsa-miR-6893-5p	EVI5	ecotropic viral integration site 5
Details	711	58	hsa-miR-6893-5p	PRSS33	serine protease 33
Details	712	58	hsa-miR-6893-5p	GYS1	glycogen synthase 1
Details	713	58	hsa-miR-6893-5p	PCGF3	polycomb group ring finger 3
Details	714	58	hsa-miR-6893-5p	TTBK1	tau tubulin kinase 1
Details	715	58	hsa-miR-6893-5p	MKI67	marker of proliferation Ki-67
Details	716	58	hsa-miR-6893-5p	TGFBR2	transforming growth factor beta receptor 2
Details	717	58	hsa-miR-6893-5p	EGR3	early growth response 3
Details	718	58	hsa-miR-6893-5p	KDM8	lysine demethylase 8
Details	719	58	hsa-miR-6893-5p	GALNT10	polypeptide N-acetylgalactosaminyltransferase 10
Details	720	58	hsa-miR-6893-5p	TAF1	TATA-box binding protein associated factor 1
Details	721	58	hsa-miR-6893-5p	PROM2	prominin 2
Details	722	58	hsa-miR-6893-5p	STEAP3	STEAP3 metalloreductase
Details	723	58	hsa-miR-6893-5p	TMEM63C	transmembrane protein 63C
Details	724	58	hsa-miR-6893-5p	ZNF605	zinc finger protein 605
Details	725	58	hsa-miR-6893-5p	ST5	suppression of tumorigenicity 5
Details	726	58	hsa-miR-6893-5p	GOLGA6L1	golgin A6 family-like 1
Details	727	58	hsa-miR-6893-5p	ZNF850	zinc finger protein 850
Details	728	58	hsa-miR-6893-5p	SH3BP2	SH3 domain binding protein 2
Details	729	58	hsa-miR-6893-5p	PBX1	PBX homeobox 1
Details	730	58	hsa-miR-6893-5p	PDE4B	phosphodiesterase 4B
Details	731	58	hsa-miR-6893-5p	CDKL1	cyclin dependent kinase like 1
Details	732	58	hsa-miR-6893-5p	ELOVL1	ELOVL fatty acid elongase 1
Details	733	58	hsa-miR-6893-5p	OSMR	oncostatin M receptor
Details	734	58	hsa-miR-6893-5p	OPTC	opticin
Details	735	58	hsa-miR-6893-5p	GOLGA6L6	golgin A6 family-like 6
Details	736	58	hsa-miR-6893-5p	CIB2	calcium and integrin binding family member 2
Details	737	58	hsa-miR-6893-5p	KCNJ11	potassium voltage-gated channel subfamily J member 11
Details	738	58	hsa-miR-6893-5p	KCTD12	potassium channel tetramerization domain containing 12
Details	739	58	hsa-miR-6893-5p	JARID2	jumonji and AT-rich interaction domain containing 2
Details	740	58	hsa-miR-6893-5p	SUFU	SUFU negative regulator of hedgehog signaling
Details	741	58	hsa-miR-6893-5p	SLC5A5	solute carrier family 5 member 5
Details	742	58	hsa-miR-6893-5p	MCM8	minichromosome maintenance 8 homologous recombination repair factor
Details	743	57	hsa-miR-6893-5p	FAM160B1	family with sequence similarity 160 member B1
Details	744	57	hsa-miR-6893-5p	SLC35E4	solute carrier family 35 member E4
Details	745	57	hsa-miR-6893-5p	RAB22A	RAB22A, member RAS oncogene family
Details	746	57	hsa-miR-6893-5p	EP300	E1A binding protein p300
Details	747	57	hsa-miR-6893-5p	VPS53	VPS53, GARP complex subunit
Details	748	57	hsa-miR-6893-5p	ME2	malic enzyme 2
Details	749	57	hsa-miR-6893-5p	TLL2	tolloid like 2
Details	750	57	hsa-miR-6893-5p	SPAG11A	sperm associated antigen 11A
Details	751	57	hsa-miR-6893-5p	UCP3	uncoupling protein 3
Details	752	57	hsa-miR-6893-5p	DDC	dopa decarboxylase
Details	753	57	hsa-miR-6893-5p	ARHGEF28	Rho guanine nucleotide exchange factor 28
Details	754	57	hsa-miR-6893-5p	MCC	MCC, WNT signaling pathway regulator
Details	755	57	hsa-miR-6893-5p	NRGN	neurogranin
Details	756	57	hsa-miR-6893-5p	TERF1	telomeric repeat binding factor 1
Details	757	57	hsa-miR-6893-5p	GIT2	GIT ArfGAP 2
Details	758	57	hsa-miR-6893-5p	ISLR2	immunoglobulin superfamily containing leucine rich repeat 2
Details	759	57	hsa-miR-6893-5p	PRDM15	PR/SET domain 15
Details	760	57	hsa-miR-6893-5p	GNA12	G protein subunit alpha 12
Details	761	57	hsa-miR-6893-5p	TRHDE	thyrotropin releasing hormone degrading enzyme
Details	762	57	hsa-miR-6893-5p	PAX1	paired box 1
Details	763	57	hsa-miR-6893-5p	IDH3B	isocitrate dehydrogenase 3 (NAD(+)) beta
Details	764	57	hsa-miR-6893-5p	C12orf77	chromosome 12 open reading frame 77
Details	765	57	hsa-miR-6893-5p	DHH	desert hedgehog signaling molecule
Details	766	57	hsa-miR-6893-5p	RAB11FIP4	RAB11 family interacting protein 4
Details	767	57	hsa-miR-6893-5p	ZNF736	zinc finger protein 736
Details	768	57	hsa-miR-6893-5p	LMAN1	lectin, mannose binding 1
Details	769	57	hsa-miR-6893-5p	CDC42BPG	CDC42 binding protein kinase gamma
Details	770	57	hsa-miR-6893-5p	MTSS1L	MTSS1L, I-BAR domain containing
Details	771	57	hsa-miR-6893-5p	CRHR1	corticotropin releasing hormone receptor 1
Details	772	57	hsa-miR-6893-5p	CCN5	cellular communication network factor 5
Details	773	57	hsa-miR-6893-5p	MYOF	myoferlin
Details	774	57	hsa-miR-6893-5p	DCLK1	doublecortin like kinase 1
Details	775	57	hsa-miR-6893-5p	BCL9L	BCL9 like
Details	776	57	hsa-miR-6893-5p	MCUR1	mitochondrial calcium uniporter regulator 1
Details	777	57	hsa-miR-6893-5p	MXRA7	matrix remodeling associated 7
Details	778	57	hsa-miR-6893-5p	TNRC6B	trinucleotide repeat containing 6B
Details	779	57	hsa-miR-6893-5p	MAF1	MAF1 homolog, negative regulator of RNA polymerase III
Details	780	57	hsa-miR-6893-5p	TRPM6	transient receptor potential cation channel subfamily M member 6
Details	781	57	hsa-miR-6893-5p	PCNT	pericentrin
Details	782	56	hsa-miR-6893-5p	PPM1K	protein phosphatase, Mg2+/Mn2+ dependent 1K
Details	783	56	hsa-miR-6893-5p	FBXL14	F-box and leucine rich repeat protein 14
Details	784	56	hsa-miR-6893-5p	KMT2D	lysine methyltransferase 2D
Details	785	56	hsa-miR-6893-5p	CDK19	cyclin dependent kinase 19
Details	786	56	hsa-miR-6893-5p	ELFN2	extracellular leucine rich repeat and fibronectin type III domain containing 2
Details	787	56	hsa-miR-6893-5p	PHF8	PHD finger protein 8
Details	788	56	hsa-miR-6893-5p	IMPG2	interphotoreceptor matrix proteoglycan 2
Details	789	56	hsa-miR-6893-5p	CD3EAP	CD3e molecule associated protein
Details	790	56	hsa-miR-6893-5p	RAPGEF2	Rap guanine nucleotide exchange factor 2
Details	791	56	hsa-miR-6893-5p	ABL2	ABL proto-oncogene 2, non-receptor tyrosine kinase
Details	792	56	hsa-miR-6893-5p	ZC3H4	zinc finger CCCH-type containing 4
Details	793	56	hsa-miR-6893-5p	MFSD13A	major facilitator superfamily domain containing 13A
Details	794	56	hsa-miR-6893-5p	ZNF784	zinc finger protein 784
Details	795	56	hsa-miR-6893-5p	SIGLEC8	sialic acid binding Ig like lectin 8
Details	796	56	hsa-miR-6893-5p	NUP43	nucleoporin 43
Details	797	56	hsa-miR-6893-5p	GIGYF1	GRB10 interacting GYF protein 1
Details	798	56	hsa-miR-6893-5p	TXNL4B	thioredoxin like 4B
Details	799	56	hsa-miR-6893-5p	JAKMIP2	janus kinase and microtubule interacting protein 2
Details	800	56	hsa-miR-6893-5p	SH3PXD2A	SH3 and PX domains 2A
Details	801	56	hsa-miR-6893-5p	RBL1	RB transcriptional corepressor like 1
Details	802	56	hsa-miR-6893-5p	TNFRSF19	TNF receptor superfamily member 19
Details	803	56	hsa-miR-6893-5p	GPI	glucose-6-phosphate isomerase
Details	804	56	hsa-miR-6893-5p	HS2ST1	heparan sulfate 2-O-sulfotransferase 1
Details	805	56	hsa-miR-6893-5p	PRR29	proline rich 29
Details	806	56	hsa-miR-6893-5p	CACNG2	calcium voltage-gated channel auxiliary subunit gamma 2
Details	807	56	hsa-miR-6893-5p	PTPN4	protein tyrosine phosphatase, non-receptor type 4
Details	808	56	hsa-miR-6893-5p	PGPEP1	pyroglutamyl-peptidase I
Details	809	56	hsa-miR-6893-5p	BMPER	BMP binding endothelial regulator
Details	810	56	hsa-miR-6893-5p	XYLT1	xylosyltransferase 1
Details	811	56	hsa-miR-6893-5p	PCYT2	phosphate cytidylyltransferase 2, ethanolamine
Details	812	56	hsa-miR-6893-5p	CHPF	chondroitin polymerizing factor
Details	813	56	hsa-miR-6893-5p	SCAMP5	secretory carrier membrane protein 5
Details	814	55	hsa-miR-6893-5p	SPATC1	spermatogenesis and centriole associated 1
Details	815	55	hsa-miR-6893-5p	NSL1	NSL1, MIS12 kinetochore complex component
Details	816	55	hsa-miR-6893-5p	SCN2B	sodium voltage-gated channel beta subunit 2
Details	817	55	hsa-miR-6893-5p	DHRS11	dehydrogenase/reductase 11
Details	818	55	hsa-miR-6893-5p	MAMSTR	MEF2 activating motif and SAP domain containing transcriptional regulator
Details	819	55	hsa-miR-6893-5p	CPNE5	copine 5
Details	820	55	hsa-miR-6893-5p	TRAF3	TNF receptor associated factor 3
Details	821	55	hsa-miR-6893-5p	RIC3	RIC3 acetylcholine receptor chaperone
Details	822	55	hsa-miR-6893-5p	VSIR	V-set immunoregulatory receptor
Details	823	55	hsa-miR-6893-5p	YWHAZ	tyrosine 3-monooxygenase/tryptophan 5-monooxygenase activation protein zeta
Details	824	55	hsa-miR-6893-5p	DNAJC3	DnaJ heat shock protein family (Hsp40) member C3
Details	825	55	hsa-miR-6893-5p	DCP2	decapping mRNA 2
Details	826	55	hsa-miR-6893-5p	WDR83OS	WD repeat domain 83 opposite strand
Details	827	55	hsa-miR-6893-5p	ANGEL1	angel homolog 1
Details	828	55	hsa-miR-6893-5p	ITPKC	inositol-trisphosphate 3-kinase C
Details	829	55	hsa-miR-6893-5p	CEP170B	centrosomal protein 170B
Details	830	55	hsa-miR-6893-5p	AFMID	arylformamidase
Details	831	55	hsa-miR-6893-5p	RAPGEF5	Rap guanine nucleotide exchange factor 5
Details	832	55	hsa-miR-6893-5p	NIPSNAP1	nipsnap homolog 1
Details	833	55	hsa-miR-6893-5p	NADK	NAD kinase
Details	834	55	hsa-miR-6893-5p	RAD21	RAD21 cohesin complex component
Details	835	55	hsa-miR-6893-5p	CHST6	carbohydrate sulfotransferase 6
Details	836	55	hsa-miR-6893-5p	C17orf50	chromosome 17 open reading frame 50
Details	837	55	hsa-miR-6893-5p	TIMP3	TIMP metallopeptidase inhibitor 3
Details	838	55	hsa-miR-6893-5p	STN1	STN1, CST complex subunit
Details	839	55	hsa-miR-6893-5p	COTL1	coactosin like F-actin binding protein 1
Details	840	55	hsa-miR-6893-5p	CAVIN2	caveolae associated protein 2
Details	841	55	hsa-miR-6893-5p	NT5DC3	5'-nucleotidase domain containing 3
Details	842	55	hsa-miR-6893-5p	PTPRU	protein tyrosine phosphatase, receptor type U
Details	843	55	hsa-miR-6893-5p	NEO1	neogenin 1
Details	844	55	hsa-miR-6893-5p	STK16	serine/threonine kinase 16
Details	845	55	hsa-miR-6893-5p	PPIL2	peptidylprolyl isomerase like 2
Details	846	55	hsa-miR-6893-5p	ATXN7	ataxin 7
Details	847	55	hsa-miR-6893-5p	ACSF3	acyl-CoA synthetase family member 3
Details	848	55	hsa-miR-6893-5p	TRAIP	TRAF interacting protein
Details	849	55	hsa-miR-6893-5p	DLG1	discs large MAGUK scaffold protein 1
Details	850	55	hsa-miR-6893-5p	KCNE1	potassium voltage-gated channel subfamily E regulatory subunit 1
Details	851	55	hsa-miR-6893-5p	LIX1L	limb and CNS expressed 1 like
Details	852	55	hsa-miR-6893-5p	MLXIP	MLX interacting protein
Details	853	54	hsa-miR-6893-5p	NOD2	nucleotide binding oligomerization domain containing 2
Details	854	54	hsa-miR-6893-5p	GYPB	glycophorin B (MNS blood group)
Details	855	54	hsa-miR-6893-5p	FAM122B	family with sequence similarity 122B
Details	856	54	hsa-miR-6893-5p	SLC35D1	solute carrier family 35 member D1
Details	857	54	hsa-miR-6893-5p	ACAP2	ArfGAP with coiled-coil, ankyrin repeat and PH domains 2
Details	858	54	hsa-miR-6893-5p	PSD2	pleckstrin and Sec7 domain containing 2
Details	859	54	hsa-miR-6893-5p	CTF1	cardiotrophin 1
Details	860	54	hsa-miR-6893-5p	FAM49B	family with sequence similarity 49 member B
Details	861	54	hsa-miR-6893-5p	RNF220	ring finger protein 220
Details	862	54	hsa-miR-6893-5p	PHKA1	phosphorylase kinase regulatory subunit alpha 1
Details	863	54	hsa-miR-6893-5p	OPA3	OPA3, outer mitochondrial membrane lipid metabolism regulator
Details	864	54	hsa-miR-6893-5p	STUM	stum, mechanosensory transduction mediator homolog
Details	865	54	hsa-miR-6893-5p	SLC9A8	solute carrier family 9 member A8
Details	866	54	hsa-miR-6893-5p	OPHN1	oligophrenin 1
Details	867	54	hsa-miR-6893-5p	C2CD2L	C2CD2 like
Details	868	54	hsa-miR-6893-5p	PRAG1	PEAK1 related, kinase-activating pseudokinase 1
Details	869	54	hsa-miR-6893-5p	CNOT6L	CCR4-NOT transcription complex subunit 6 like
Details	870	54	hsa-miR-6893-5p	TUBB4A	tubulin beta 4A class IVa
Details	871	54	hsa-miR-6893-5p	RAP1GAP	RAP1 GTPase activating protein
Details	872	54	hsa-miR-6893-5p	UBE2W	ubiquitin conjugating enzyme E2 W
Details	873	54	hsa-miR-6893-5p	HRH1	histamine receptor H1
Details	874	54	hsa-miR-6893-5p	KRT81	keratin 81
Details	875	54	hsa-miR-6893-5p	TNFAIP2	TNF alpha induced protein 2
Details	876	54	hsa-miR-6893-5p	PRAMEF14	PRAME family member 14
Details	877	54	hsa-miR-6893-5p	RPL28	ribosomal protein L28
Details	878	54	hsa-miR-6893-5p	C2orf83	chromosome 2 open reading frame 83
Details	879	54	hsa-miR-6893-5p	CEACAM7	carcinoembryonic antigen related cell adhesion molecule 7
Details	880	54	hsa-miR-6893-5p	CNBP	CCHC-type zinc finger nucleic acid binding protein
Details	881	54	hsa-miR-6893-5p	RHOF	ras homolog family member F, filopodia associated
Details	882	54	hsa-miR-6893-5p	UPB1	beta-ureidopropionase 1
Details	883	54	hsa-miR-6893-5p	TLCD2	TLC domain containing 2
Details	884	54	hsa-miR-6893-5p	AKT2	AKT serine/threonine kinase 2
Details	885	54	hsa-miR-6893-5p	PRSS45	serine protease 45
Details	886	53	hsa-miR-6893-5p	MPV17	mitochondrial inner membrane protein MPV17
Details	887	53	hsa-miR-6893-5p	PCBP4	poly(rC) binding protein 4
Details	888	53	hsa-miR-6893-5p	TRIM16	tripartite motif containing 16
Details	889	53	hsa-miR-6893-5p	ERCC8	ERCC excision repair 8, CSA ubiquitin ligase complex subunit
Details	890	53	hsa-miR-6893-5p	TRAM2	translocation associated membrane protein 2
Details	891	53	hsa-miR-6893-5p	MRPS23	mitochondrial ribosomal protein S23
Details	892	53	hsa-miR-6893-5p	BCL2L14	BCL2 like 14
Details	893	53	hsa-miR-6893-5p	PLXNA2	plexin A2
Details	894	53	hsa-miR-6893-5p	PDE7B	phosphodiesterase 7B
Details	895	53	hsa-miR-6893-5p	JMJD4	jumonji domain containing 4
Details	896	53	hsa-miR-6893-5p	ZNF805	zinc finger protein 805
Details	897	53	hsa-miR-6893-5p	FIBCD1	fibrinogen C domain containing 1
Details	898	53	hsa-miR-6893-5p	KLF3	Kruppel like factor 3
Details	899	53	hsa-miR-6893-5p	METRN	meteorin, glial cell differentiation regulator
Details	900	53	hsa-miR-6893-5p	LRIG3	leucine rich repeats and immunoglobulin like domains 3
Details	901	53	hsa-miR-6893-5p	NOL4L	nucleolar protein 4 like
Details	902	53	hsa-miR-6893-5p	TMED4	transmembrane p24 trafficking protein 4
Details	903	53	hsa-miR-6893-5p	ELF4	E74 like ETS transcription factor 4
Details	904	53	hsa-miR-6893-5p	AFF4	AF4/FMR2 family member 4
Details	905	53	hsa-miR-6893-5p	TAOK1	TAO kinase 1
Details	906	53	hsa-miR-6893-5p	STARD3NL	STARD3 N-terminal like
Details	907	53	hsa-miR-6893-5p	MEAF6	MYST/Esa1 associated factor 6
Details	908	53	hsa-miR-6893-5p	MAP3K3	mitogen-activated protein kinase kinase kinase 3
Details	909	53	hsa-miR-6893-5p	TRIM16L	tripartite motif containing 16 like
Details	910	53	hsa-miR-6893-5p	KCNN3	potassium calcium-activated channel subfamily N member 3
Details	911	53	hsa-miR-6893-5p	ITGA10	integrin subunit alpha 10
Details	912	53	hsa-miR-6893-5p	GPR26	G protein-coupled receptor 26
Details	913	53	hsa-miR-6893-5p	FAM53C	family with sequence similarity 53 member C
Details	914	53	hsa-miR-6893-5p	ZNF320	zinc finger protein 320
Details	915	53	hsa-miR-6893-5p	CA5B	carbonic anhydrase 5B
Details	916	53	hsa-miR-6893-5p	AP4S1	adaptor related protein complex 4 subunit sigma 1
Details	917	53	hsa-miR-6893-5p	RPH3AL	rabphilin 3A like (without C2 domains)
Details	918	53	hsa-miR-6893-5p	GNAT1	G protein subunit alpha transducin 1
Details	919	53	hsa-miR-6893-5p	POMT2	protein O-mannosyltransferase 2
Details	920	53	hsa-miR-6893-5p	PRND	prion like protein doppel
Details	921	53	hsa-miR-6893-5p	SUPT3H	SPT3 homolog, SAGA and STAGA complex component
Details	922	53	hsa-miR-6893-5p	ADPRHL1	ADP-ribosylhydrolase like 1
Details	923	53	hsa-miR-6893-5p	COPS7A	COP9 signalosome subunit 7A
Details	924	53	hsa-miR-6893-5p	LGSN	lengsin, lens protein with glutamine synthetase domain
Details	925	53	hsa-miR-6893-5p	ZBTB20	zinc finger and BTB domain containing 20
Details	926	53	hsa-miR-6893-5p	COG5	component of oligomeric golgi complex 5
Details	927	53	hsa-miR-6893-5p	LMX1B	LIM homeobox transcription factor 1 beta
Details	928	53	hsa-miR-6893-5p	FAM160B2	family with sequence similarity 160 member B2
Details	929	53	hsa-miR-6893-5p	SOX11	SRY-box 11
Details	930	53	hsa-miR-6893-5p	ZNF488	zinc finger protein 488
Details	931	53	hsa-miR-6893-5p	ZNF346	zinc finger protein 346
Details	932	53	hsa-miR-6893-5p	SLC2A4	solute carrier family 2 member 4
Details	933	53	hsa-miR-6893-5p	SRC	SRC proto-oncogene, non-receptor tyrosine kinase
Details	934	53	hsa-miR-6893-5p	ZKSCAN3	zinc finger with KRAB and SCAN domains 3
Details	935	53	hsa-miR-6893-5p	ASAH2B	N-acylsphingosine amidohydrolase 2B
Details	936	53	hsa-miR-6893-5p	POU2F2	POU class 2 homeobox 2
Details	937	53	hsa-miR-6893-5p	NUDT5	nudix hydrolase 5
Details	938	52	hsa-miR-6893-5p	RECK	reversion inducing cysteine rich protein with kazal motifs
Details	939	52	hsa-miR-6893-5p	EEF2K	eukaryotic elongation factor 2 kinase
Details	940	52	hsa-miR-6893-5p	PNKD	PNKD, MBL domain containing
Details	941	52	hsa-miR-6893-5p	FOXK1	forkhead box K1
Details	942	52	hsa-miR-6893-5p	ACOT11	acyl-CoA thioesterase 11
Details	943	52	hsa-miR-6893-5p	F11R	F11 receptor
Details	944	52	hsa-miR-6893-5p	DAB2	DAB2, clathrin adaptor protein
Details	945	52	hsa-miR-6893-5p	DPYSL5	dihydropyrimidinase like 5
Details	946	52	hsa-miR-6893-5p	MYO9A	myosin IXA
Details	947	52	hsa-miR-6893-5p	ZSCAN22	zinc finger and SCAN domain containing 22
Details	948	52	hsa-miR-6893-5p	CASC4	cancer susceptibility 4
Details	949	52	hsa-miR-6893-5p	SAMD12	sterile alpha motif domain containing 12
Details	950	52	hsa-miR-6893-5p	NOS1AP	nitric oxide synthase 1 adaptor protein
Details	951	52	hsa-miR-6893-5p	TCEA2	transcription elongation factor A2
Details	952	52	hsa-miR-6893-5p	SSTR3	somatostatin receptor 3
Details	953	52	hsa-miR-6893-5p	UBR7	ubiquitin protein ligase E3 component n-recognin 7 (putative)
Details	954	52	hsa-miR-6893-5p	GNAO1	G protein subunit alpha o1
Details	955	52	hsa-miR-6893-5p	CYBRD1	cytochrome b reductase 1
Details	956	52	hsa-miR-6893-5p	PDGFB	platelet derived growth factor subunit B
Details	957	52	hsa-miR-6893-5p	DLG5	discs large MAGUK scaffold protein 5
Details	958	52	hsa-miR-6893-5p	MAP2	microtubule associated protein 2
Details	959	52	hsa-miR-6893-5p	GRAMD2A	GRAM domain containing 2A
Details	960	52	hsa-miR-6893-5p	ADGRG1	adhesion G protein-coupled receptor G1
Details	961	52	hsa-miR-6893-5p	CDH6	cadherin 6
Details	962	52	hsa-miR-6893-5p	LRRC38	leucine rich repeat containing 38
Details	963	52	hsa-miR-6893-5p	HTR2C	5-hydroxytryptamine receptor 2C
Details	964	52	hsa-miR-6893-5p	GRK3	G protein-coupled receptor kinase 3
Details	965	52	hsa-miR-6893-5p	DNASE1L1	deoxyribonuclease 1 like 1
Details	966	52	hsa-miR-6893-5p	ALPI	alkaline phosphatase, intestinal
Details	967	52	hsa-miR-6893-5p	MBD6	methyl-CpG binding domain protein 6
Details	968	52	hsa-miR-6893-5p	IRAK3	interleukin 1 receptor associated kinase 3
Details	969	52	hsa-miR-6893-5p	ARHGAP10	Rho GTPase activating protein 10
Details	970	52	hsa-miR-6893-5p	TPRN	taperin
Details	971	52	hsa-miR-6893-5p	USP13	ubiquitin specific peptidase 13
Details	972	52	hsa-miR-6893-5p	EGR2	early growth response 2
Details	973	52	hsa-miR-6893-5p	ZC3H14	zinc finger CCCH-type containing 14
Details	974	52	hsa-miR-6893-5p	CCDC59	coiled-coil domain containing 59
Details	975	52	hsa-miR-6893-5p	JADE2	jade family PHD finger 2
Details	976	52	hsa-miR-6893-5p	GPR107	G protein-coupled receptor 107
Details	977	52	hsa-miR-6893-5p	ZNF585B	zinc finger protein 585B
Details	978	52	hsa-miR-6893-5p	PPP1R13L	protein phosphatase 1 regulatory subunit 13 like
Details	979	52	hsa-miR-6893-5p	PPFIA1	PTPRF interacting protein alpha 1
Details	980	52	hsa-miR-6893-5p	FUT9	fucosyltransferase 9
Details	981	52	hsa-miR-6893-5p	TFE3	transcription factor binding to IGHM enhancer 3
Details	982	52	hsa-miR-6893-5p	TMEM109	transmembrane protein 109
Details	983	52	hsa-miR-6893-5p	DESI1	desumoylating isopeptidase 1
Details	984	52	hsa-miR-6893-5p	MRI1	methylthioribose-1-phosphate isomerase 1
Details	985	52	hsa-miR-6893-5p	CAV1	caveolin 1
Details	986	52	hsa-miR-6893-5p	TENT4B	terminal nucleotidyltransferase 4B
Details	987	51	hsa-miR-6893-5p	MYOZ3	myozenin 3
Details	988	51	hsa-miR-6893-5p	ZNF587	zinc finger protein 587
Details	989	51	hsa-miR-6893-5p	SENP5	SUMO specific peptidase 5
Details	990	51	hsa-miR-6893-5p	CYP4A11	cytochrome P450 family 4 subfamily A member 11
Details	991	51	hsa-miR-6893-5p	ERCC6L2	ERCC excision repair 6 like 2
Details	992	51	hsa-miR-6893-5p	ANGPT4	angiopoietin 4
Details	993	51	hsa-miR-6893-5p	PRKCA	protein kinase C alpha
Details	994	51	hsa-miR-6893-5p	NAAA	N-acylethanolamine acid amidase
Details	995	51	hsa-miR-6893-5p	LYPLA2	lysophospholipase 2
Details	996	51	hsa-miR-6893-5p	QTRT2	queuine tRNA-ribosyltransferase accessory subunit 2
Details	997	51	hsa-miR-6893-5p	APLN	apelin
Details	998	51	hsa-miR-6893-5p	EXOSC6	exosome component 6
Details	999	51	hsa-miR-6893-5p	MOB3C	MOB kinase activator 3C
Details	1000	51	hsa-miR-6893-5p	FAM168A	family with sequence similarity 168 member A
Details	1001	51	hsa-miR-6893-5p	UMPS	uridine monophosphate synthetase
Details	1002	51	hsa-miR-6893-5p	APOC3	apolipoprotein C3
Details	1003	51	hsa-miR-6893-5p	ZNF454	zinc finger protein 454
Details	1004	51	hsa-miR-6893-5p	VPS18	VPS18, CORVET/HOPS core subunit
Details	1005	51	hsa-miR-6893-5p	TAB1	TGF-beta activated kinase 1 (MAP3K7) binding protein 1
Details	1006	51	hsa-miR-6893-5p	GIMAP1	GTPase, IMAP family member 1
Details	1007	51	hsa-miR-6893-5p	RBM18	RNA binding motif protein 18
Details	1008	51	hsa-miR-6893-5p	DNAJC21	DnaJ heat shock protein family (Hsp40) member C21
Details	1009	51	hsa-miR-6893-5p	MAPK1IP1L	mitogen-activated protein kinase 1 interacting protein 1 like
Details	1010	51	hsa-miR-6893-5p	RBM38	RNA binding motif protein 38
Details	1011	51	hsa-miR-6893-5p	GTF2H5	general transcription factor IIH subunit 5
Details	1012	51	hsa-miR-6893-5p	GOSR1	golgi SNAP receptor complex member 1
Details	1013	51	hsa-miR-6893-5p	MATN2	matrilin 2
Details	1014	51	hsa-miR-6893-5p	FAM155B	family with sequence similarity 155 member B
Details	1015	51	hsa-miR-6893-5p	ABLIM2	actin binding LIM protein family member 2
Details	1016	51	hsa-miR-6893-5p	AAK1	AP2 associated kinase 1
Details	1017	51	hsa-miR-6893-5p	LMAN2L	lectin, mannose binding 2 like
Details	1018	51	hsa-miR-6893-5p	LPIN3	lipin 3
Details	1019	51	hsa-miR-6893-5p	RWDD2B	RWD domain containing 2B
Details	1020	51	hsa-miR-6893-5p	GPRIN3	GPRIN family member 3
Details	1021	51	hsa-miR-6893-5p	DLG4	discs large MAGUK scaffold protein 4
Details	1022	51	hsa-miR-6893-5p	NCOA7	nuclear receptor coactivator 7
Details	1023	51	hsa-miR-6893-5p	TMEM241	transmembrane protein 241
Details	1024	50	hsa-miR-6893-5p	TBCD	tubulin folding cofactor D
Details	1025	50	hsa-miR-6893-5p	ZBTB34	zinc finger and BTB domain containing 34
Details	1026	50	hsa-miR-6893-5p	EVC	EvC ciliary complex subunit 1
Details	1027	50	hsa-miR-6893-5p	MECP2	methyl-CpG binding protein 2
Details	1028	50	hsa-miR-6893-5p	PCYOX1L	prenylcysteine oxidase 1 like
Details	1029	50	hsa-miR-6893-5p	VSTM4	V-set and transmembrane domain containing 4
Details	1030	50	hsa-miR-6893-5p	RAPSN	receptor associated protein of the synapse
Details	1031	50	hsa-miR-6893-5p	TLK2	tousled like kinase 2
Details	1032	50	hsa-miR-6893-5p	SARNP	SAP domain containing ribonucleoprotein
Details	1033	50	hsa-miR-6893-5p	MTHFD2L	methylenetetrahydrofolate dehydrogenase (NADP+ dependent) 2 like
Details	1034	50	hsa-miR-6893-5p	PLEKHH1	pleckstrin homology, MyTH4 and FERM domain containing H1
Details	1035	50	hsa-miR-6893-5p	CASP9	caspase 9
Details	1036	50	hsa-miR-6893-5p	STK26	serine/threonine kinase 26
Details	1037	50	hsa-miR-6893-5p	KIF1A	kinesin family member 1A
Details	1038	50	hsa-miR-6893-5p	COMMD1	copper metabolism domain containing 1
Details	1039	50	hsa-miR-6893-5p	MAP2K6	mitogen-activated protein kinase kinase 6
Details	1040	50	hsa-miR-6893-5p	KRT77	keratin 77
Details	1041	50	hsa-miR-6893-5p	CRTC3	CREB regulated transcription coactivator 3
Details	1042	50	hsa-miR-6893-5p	CDC42SE1	CDC42 small effector 1
Details	1043	50	hsa-miR-6893-5p	TRNP1	TMF1-regulated nuclear protein 1
Details	1044	50	hsa-miR-6893-5p	TANGO6	transport and golgi organization 6 homolog
Details	1045	50	hsa-miR-6893-5p	ULK1	unc-51 like autophagy activating kinase 1
Details	1046	50	hsa-miR-6893-5p	TRIM61	tripartite motif containing 61
Details	1047	50	hsa-miR-6893-5p	SPATS2	spermatogenesis associated serine rich 2
Details	1048	50	hsa-miR-6893-5p	LDLRAD2	low density lipoprotein receptor class A domain containing 2
Details	1049	50	hsa-miR-6893-5p	SCAI	suppressor of cancer cell invasion
Details	1050	50	hsa-miR-6893-5p	PFKFB1	6-phosphofructo-2-kinase/fructose-2,6-biphosphatase 1
Details	1051	50	hsa-miR-6893-5p	RASD2	RASD family member 2
Details	1052	50	hsa-miR-6893-5p	PEG3	paternally expressed 3
Details	1053	50	hsa-miR-6893-5p	AP5B1	adaptor related protein complex 5 subunit beta 1
Details	1054	50	hsa-miR-6893-5p	GPER1	G protein-coupled estrogen receptor 1
Details	1055	50	hsa-miR-6893-5p	ZNF12	zinc finger protein 12
Details	1056	50	hsa-miR-6893-5p	NDUFS2	NADH:ubiquinone oxidoreductase core subunit S2
Details	1057	50	hsa-miR-6893-5p	LENG8	leukocyte receptor cluster member 8

## Sheet: hsa-miR-125b-1-3p
Target Detail	Target Rank	Target Score	miRNA Name	Gene Symbol	Gene Description
Details	1	92	hsa-miR-125b-1-3p	PACS2	phosphofurin acidic cluster sorting protein 2
Details	2	86	hsa-miR-125b-1-3p	CNN2	calponin 2
Details	3	81	hsa-miR-125b-1-3p	SSH1	slingshot protein phosphatase 1
Details	4	80	hsa-miR-125b-1-3p	GFRA1	GDNF family receptor alpha 1
Details	5	76	hsa-miR-125b-1-3p	BCL11B	BCL11B, BAF complex component
Details	6	72	hsa-miR-125b-1-3p	NDRG2	NDRG family member 2
Details	7	68	hsa-miR-125b-1-3p	YPEL3	yippee like 3
Details	8	68	hsa-miR-125b-1-3p	H2AFJ	H2A histone family member J
Details	9	66	hsa-miR-125b-1-3p	MARK1	microtubule affinity regulating kinase 1
Details	10	65	hsa-miR-125b-1-3p	SLC7A3	solute carrier family 7 member 3
Details	11	64	hsa-miR-125b-1-3p	MTF1	metal regulatory transcription factor 1
Details	12	64	hsa-miR-125b-1-3p	GNG4	G protein subunit gamma 4
Details	13	64	hsa-miR-125b-1-3p	TSHZ3	teashirt zinc finger homeobox 3
Details	14	60	hsa-miR-125b-1-3p	ZBTB8A	zinc finger and BTB domain containing 8A
Details	15	59	hsa-miR-125b-1-3p	MCMDC2	minichromosome maintenance domain containing 2
Details	16	58	hsa-miR-125b-1-3p	USP9X	ubiquitin specific peptidase 9 X-linked
Details	17	57	hsa-miR-125b-1-3p	MDGA2	MAM domain containing glycosylphosphatidylinositol anchor 2
Details	18	57	hsa-miR-125b-1-3p	BCL2L10	BCL2 like 10
Details	19	56	hsa-miR-125b-1-3p	PPTC7	PTC7 protein phosphatase homolog
Details	20	55	hsa-miR-125b-1-3p	BLOC1S3	biogenesis of lysosomal organelles complex 1 subunit 3
Details	21	54	hsa-miR-125b-1-3p	WNT8B	Wnt family member 8B
Details	22	53	hsa-miR-125b-1-3p	B4GALT5	beta-1,4-galactosyltransferase 5
Details	23	52	hsa-miR-125b-1-3p	EIF4E3	eukaryotic translation initiation factor 4E family member 3
Details	24	50	hsa-miR-125b-1-3p	S1PR1	sphingosine-1-phosphate receptor 1

## Sheet: hsa-miR-6075 
Target Detail	Target Rank	Target Score	miRNA Name	Gene Symbol	Gene Description
Details	1	93	hsa-miR-6075	OVOL1	ovo like transcriptional repressor 1
Details	2	85	hsa-miR-6075	CREB3L1	cAMP responsive element binding protein 3 like 1
Details	3	77	hsa-miR-6075	LRWD1	leucine rich repeats and WD repeat domain containing 1
Details	4	74	hsa-miR-6075	HAL	histidine ammonia-lyase
Details	5	73	hsa-miR-6075	FOXP1	forkhead box P1
Details	6	72	hsa-miR-6075	KIF2C	kinesin family member 2C
Details	7	68	hsa-miR-6075	LIN28B	lin-28 homolog B
Details	8	67	hsa-miR-6075	HFM1	HFM1, ATP dependent DNA helicase homolog
Details	9	63	hsa-miR-6075	COQ4	coenzyme Q4
Details	10	58	hsa-miR-6075	ISLR2	immunoglobulin superfamily containing leucine rich repeat 2
Details	11	58	hsa-miR-6075	THUMPD3	THUMP domain containing 3
Details	12	58	hsa-miR-6075	GRAMD1A	GRAM domain containing 1A
Details	13	58	hsa-miR-6075	FGD3	FYVE, RhoGEF and PH domain containing 3
Details	14	56	hsa-miR-6075	ZNF488	zinc finger protein 488
Details	15	55	hsa-miR-6075	CCND2	cyclin D2
Details	16	55	hsa-miR-6075	CDK5R2	cyclin dependent kinase 5 regulatory subunit 2
Details	17	54	hsa-miR-6075	KLHDC3	kelch domain containing 3
Details	18	54	hsa-miR-6075	C19orf66	chromosome 19 open reading frame 66
Details	19	52	hsa-miR-6075	TNRC6B	trinucleotide repeat containing 6B
Details	20	52	hsa-miR-6075	OTOF	otoferlin
Details	21	52	hsa-miR-6075	IQSEC2	IQ motif and Sec7 domain 2

## Sheet: hsa-miR-6836-3p 
Target Detail	Target Rank	Target Score	miRNA Name	Gene Symbol	Gene Description
Details	1	97	hsa-miR-6836-3p	SLC52A3	solute carrier family 52 member 3
Details	2	96	hsa-miR-6836-3p	PROX1	prospero homeobox 1
Details	3	93	hsa-miR-6836-3p	GPR85	G protein-coupled receptor 85
Details	4	92	hsa-miR-6836-3p	MMRN2	multimerin 2
Details	5	91	hsa-miR-6836-3p	SCPEP1	serine carboxypeptidase 1
Details	6	91	hsa-miR-6836-3p	CHODL	chondrolectin
Details	7	91	hsa-miR-6836-3p	FNBP1	formin binding protein 1
Details	8	91	hsa-miR-6836-3p	REXO2	RNA exonuclease 2
Details	9	91	hsa-miR-6836-3p	BAGE2	BAGE family member 2
Details	10	90	hsa-miR-6836-3p	SCN2A	sodium voltage-gated channel alpha subunit 2
Details	11	90	hsa-miR-6836-3p	DSC3	desmocollin 3
Details	12	90	hsa-miR-6836-3p	FRMPD4	FERM and PDZ domain containing 4
Details	13	89	hsa-miR-6836-3p	SOBP	sine oculis binding protein homolog
Details	14	89	hsa-miR-6836-3p	PANX3	pannexin 3
Details	15	89	hsa-miR-6836-3p	L2HGDH	L-2-hydroxyglutarate dehydrogenase
Details	16	89	hsa-miR-6836-3p	C2CD5	C2 calcium dependent domain containing 5
Details	17	89	hsa-miR-6836-3p	TSPAN18	tetraspanin 18
Details	18	88	hsa-miR-6836-3p	ATP1B1	ATPase Na+/K+ transporting subunit beta 1
Details	19	87	hsa-miR-6836-3p	ATP6V0B	ATPase H+ transporting V0 subunit b
Details	20	87	hsa-miR-6836-3p	KSR2	kinase suppressor of ras 2
Details	21	87	hsa-miR-6836-3p	ADAM10	ADAM metallopeptidase domain 10
Details	22	87	hsa-miR-6836-3p	AURKA	aurora kinase A
Details	23	86	hsa-miR-6836-3p	NANOS1	nanos C2HC-type zinc finger 1
Details	24	86	hsa-miR-6836-3p	SYN3	synapsin III
Details	25	86	hsa-miR-6836-3p	SRSF1	serine and arginine rich splicing factor 1
Details	26	86	hsa-miR-6836-3p	MARK2	microtubule affinity regulating kinase 2
Details	27	85	hsa-miR-6836-3p	PPARGC1A	PPARG coactivator 1 alpha
Details	28	85	hsa-miR-6836-3p	USP31	ubiquitin specific peptidase 31
Details	29	85	hsa-miR-6836-3p	NUP98	nucleoporin 98
Details	30	85	hsa-miR-6836-3p	PRCD	photoreceptor disc component
Details	31	85	hsa-miR-6836-3p	ORAI2	ORAI calcium release-activated calcium modulator 2
Details	32	85	hsa-miR-6836-3p	FLT3LG	fms related tyrosine kinase 3 ligand
Details	33	85	hsa-miR-6836-3p	ANXA11	annexin A11
Details	34	84	hsa-miR-6836-3p	DNAH11	dynein axonemal heavy chain 11
Details	35	84	hsa-miR-6836-3p	TMEM273	transmembrane protein 273
Details	36	83	hsa-miR-6836-3p	ZNF704	zinc finger protein 704
Details	37	83	hsa-miR-6836-3p	NR4A3	nuclear receptor subfamily 4 group A member 3
Details	38	83	hsa-miR-6836-3p	PIK3C2A	phosphatidylinositol-4-phosphate 3-kinase catalytic subunit type 2 alpha
Details	39	83	hsa-miR-6836-3p	RFX3	regulatory factor X3
Details	40	83	hsa-miR-6836-3p	AVPR1A	arginine vasopressin receptor 1A
Details	41	83	hsa-miR-6836-3p	BEST3	bestrophin 3
Details	42	83	hsa-miR-6836-3p	LCP1	lymphocyte cytosolic protein 1
Details	43	83	hsa-miR-6836-3p	G3BP2	G3BP stress granule assembly factor 2
Details	44	82	hsa-miR-6836-3p	TPD52L1	TPD52 like 1
Details	45	82	hsa-miR-6836-3p	SRSF3	serine and arginine rich splicing factor 3
Details	46	82	hsa-miR-6836-3p	ZNF396	zinc finger protein 396
Details	47	81	hsa-miR-6836-3p	SNPH	syntaphilin
Details	48	81	hsa-miR-6836-3p	CLDN1	claudin 1
Details	49	81	hsa-miR-6836-3p	CDH8	cadherin 8
Details	50	81	hsa-miR-6836-3p	IL18BP	interleukin 18 binding protein
Details	51	81	hsa-miR-6836-3p	VPS26B	VPS26, retromer complex component B
Details	52	81	hsa-miR-6836-3p	CSTF2T	cleavage stimulation factor subunit 2 tau variant
Details	53	81	hsa-miR-6836-3p	SERINC1	serine incorporator 1
Details	54	81	hsa-miR-6836-3p	DPYSL5	dihydropyrimidinase like 5
Details	55	81	hsa-miR-6836-3p	CAMLG	calcium modulating ligand
Details	56	81	hsa-miR-6836-3p	ADRA2B	adrenoceptor alpha 2B
Details	57	80	hsa-miR-6836-3p	BCAT1	branched chain amino acid transaminase 1
Details	58	80	hsa-miR-6836-3p	PRICKLE2	prickle planar cell polarity protein 2
Details	59	80	hsa-miR-6836-3p	FZD3	frizzled class receptor 3
Details	60	80	hsa-miR-6836-3p	FRS2	fibroblast growth factor receptor substrate 2
Details	61	80	hsa-miR-6836-3p	TMEM62	transmembrane protein 62
Details	62	80	hsa-miR-6836-3p	RAP2B	RAP2B, member of RAS oncogene family
Details	63	78	hsa-miR-6836-3p	OSBP	oxysterol binding protein
Details	64	78	hsa-miR-6836-3p	ATF7IP2	activating transcription factor 7 interacting protein 2
Details	65	78	hsa-miR-6836-3p	NEURL1B	neuralized E3 ubiquitin protein ligase 1B
Details	66	78	hsa-miR-6836-3p	DMAC1	distal membrane arm assembly complex 1
Details	67	78	hsa-miR-6836-3p	ZFP36	ZFP36 ring finger protein
Details	68	78	hsa-miR-6836-3p	EIF4A1	eukaryotic translation initiation factor 4A1
Details	69	78	hsa-miR-6836-3p	BCORL1	BCL6 corepressor like 1
Details	70	78	hsa-miR-6836-3p	SOWAHB	sosondowah ankyrin repeat domain family member B
Details	71	78	hsa-miR-6836-3p	ATRNL1	attractin like 1
Details	72	78	hsa-miR-6836-3p	KLHL13	kelch like family member 13
Details	73	78	hsa-miR-6836-3p	ZNF419	zinc finger protein 419
Details	74	78	hsa-miR-6836-3p	TOMM7	translocase of outer mitochondrial membrane 7
Details	75	77	hsa-miR-6836-3p	DCP2	decapping mRNA 2
Details	76	77	hsa-miR-6836-3p	FAM110A	family with sequence similarity 110 member A
Details	77	77	hsa-miR-6836-3p	ADCY5	adenylate cyclase 5
Details	78	77	hsa-miR-6836-3p	ZFP3	ZFP3 zinc finger protein
Details	79	76	hsa-miR-6836-3p	DCUN1D1	defective in cullin neddylation 1 domain containing 1
Details	80	76	hsa-miR-6836-3p	FKTN	fukutin
Details	81	76	hsa-miR-6836-3p	TMEM178B	transmembrane protein 178B
Details	82	75	hsa-miR-6836-3p	IREB2	iron responsive element binding protein 2
Details	83	75	hsa-miR-6836-3p	CUX1	cut like homeobox 1
Details	84	75	hsa-miR-6836-3p	ZNF316	zinc finger protein 316
Details	85	75	hsa-miR-6836-3p	TPT1	tumor protein, translationally-controlled 1
Details	86	75	hsa-miR-6836-3p	CLVS2	clavesin 2
Details	87	75	hsa-miR-6836-3p	PCYOX1L	prenylcysteine oxidase 1 like
Details	88	74	hsa-miR-6836-3p	PDE4A	phosphodiesterase 4A
Details	89	74	hsa-miR-6836-3p	ZNF784	zinc finger protein 784
Details	90	74	hsa-miR-6836-3p	SERF2	small EDRK-rich factor 2
Details	91	74	hsa-miR-6836-3p	KAT6A	lysine acetyltransferase 6A
Details	92	74	hsa-miR-6836-3p	FBXO32	F-box protein 32
Details	93	73	hsa-miR-6836-3p	GRIA3	glutamate ionotropic receptor AMPA type subunit 3
Details	94	73	hsa-miR-6836-3p	FOXN3	forkhead box N3
Details	95	73	hsa-miR-6836-3p	RAB11FIP5	RAB11 family interacting protein 5
Details	96	73	hsa-miR-6836-3p	BLCAP	BLCAP, apoptosis inducing factor
Details	97	73	hsa-miR-6836-3p	TMEM263	transmembrane protein 263
Details	98	72	hsa-miR-6836-3p	ZDHHC20	zinc finger DHHC-type containing 20
Details	99	72	hsa-miR-6836-3p	MRPL19	mitochondrial ribosomal protein L19
Details	100	72	hsa-miR-6836-3p	MMP24	matrix metallopeptidase 24
Details	101	72	hsa-miR-6836-3p	ATL3	atlastin GTPase 3
Details	102	72	hsa-miR-6836-3p	DTL	denticleless E3 ubiquitin protein ligase homolog
Details	103	72	hsa-miR-6836-3p	ADCY1	adenylate cyclase 1
Details	104	72	hsa-miR-6836-3p	SRGAP3	SLIT-ROBO Rho GTPase activating protein 3
Details	105	72	hsa-miR-6836-3p	DRP2	dystrophin related protein 2
Details	106	72	hsa-miR-6836-3p	ZNF577	zinc finger protein 577
Details	107	72	hsa-miR-6836-3p	SELENOS	selenoprotein S
Details	108	71	hsa-miR-6836-3p	ZNF341	zinc finger protein 341
Details	109	71	hsa-miR-6836-3p	PCNP	PEST proteolytic signal containing nuclear protein
Details	110	71	hsa-miR-6836-3p	KBTBD8	kelch repeat and BTB domain containing 8
Details	111	71	hsa-miR-6836-3p	CXorf56	chromosome X open reading frame 56
Details	112	71	hsa-miR-6836-3p	PPP4R4	protein phosphatase 4 regulatory subunit 4
Details	113	70	hsa-miR-6836-3p	ZBTB21	zinc finger and BTB domain containing 21
Details	114	70	hsa-miR-6836-3p	C16orf47	chromosome 16 open reading frame 47
Details	115	70	hsa-miR-6836-3p	UBQLN3	ubiquilin 3
Details	116	70	hsa-miR-6836-3p	TMED7-TICAM2	TMED7-TICAM2 readthrough
Details	117	70	hsa-miR-6836-3p	RYBP	RING1 and YY1 binding protein
Details	118	70	hsa-miR-6836-3p	PASD1	PAS domain containing repressor 1
Details	119	70	hsa-miR-6836-3p	TICAM2	toll like receptor adaptor molecule 2
Details	120	70	hsa-miR-6836-3p	PHF14	PHD finger protein 14
Details	121	70	hsa-miR-6836-3p	FBXL17	F-box and leucine rich repeat protein 17
Details	122	69	hsa-miR-6836-3p	GNAO1	G protein subunit alpha o1
Details	123	69	hsa-miR-6836-3p	ANLN	anillin actin binding protein
Details	124	69	hsa-miR-6836-3p	UBIAD1	UbiA prenyltransferase domain containing 1
Details	125	69	hsa-miR-6836-3p	FAM78A	family with sequence similarity 78 member A
Details	126	69	hsa-miR-6836-3p	BAZ2B	bromodomain adjacent to zinc finger domain 2B
Details	127	69	hsa-miR-6836-3p	WDR20	WD repeat domain 20
Details	128	68	hsa-miR-6836-3p	PHYHIP	phytanoyl-CoA 2-hydroxylase interacting protein
Details	129	68	hsa-miR-6836-3p	CD96	CD96 molecule
Details	130	68	hsa-miR-6836-3p	SLCO2B1	solute carrier organic anion transporter family member 2B1
Details	131	68	hsa-miR-6836-3p	ADGRL1	adhesion G protein-coupled receptor L1
Details	132	67	hsa-miR-6836-3p	SNX30	sorting nexin family member 30
Details	133	67	hsa-miR-6836-3p	MOK	MOK protein kinase
Details	134	67	hsa-miR-6836-3p	FAM107A	family with sequence similarity 107 member A
Details	135	67	hsa-miR-6836-3p	ITPRID1	ITPR interacting domain containing 1
Details	136	67	hsa-miR-6836-3p	SPOPL	speckle type BTB/POZ protein like
Details	137	67	hsa-miR-6836-3p	KLHDC7A	kelch domain containing 7A
Details	138	67	hsa-miR-6836-3p	SMIM12	small integral membrane protein 12
Details	139	67	hsa-miR-6836-3p	NFIB	nuclear factor I B
Details	140	67	hsa-miR-6836-3p	SRC	SRC proto-oncogene, non-receptor tyrosine kinase
Details	141	67	hsa-miR-6836-3p	PPARGC1B	PPARG coactivator 1 beta
Details	142	66	hsa-miR-6836-3p	INO80D	INO80 complex subunit D
Details	143	66	hsa-miR-6836-3p	ZNF544	zinc finger protein 544
Details	144	66	hsa-miR-6836-3p	RBL2	RB transcriptional corepressor like 2
Details	145	66	hsa-miR-6836-3p	ZMYND19	zinc finger MYND-type containing 19
Details	146	66	hsa-miR-6836-3p	CHST2	carbohydrate sulfotransferase 2
Details	147	66	hsa-miR-6836-3p	CBX5	chromobox 5
Details	148	66	hsa-miR-6836-3p	PCDHA2	protocadherin alpha 2
Details	149	66	hsa-miR-6836-3p	VEGFA	vascular endothelial growth factor A
Details	150	66	hsa-miR-6836-3p	RERE	arginine-glutamic acid dipeptide repeats
Details	151	66	hsa-miR-6836-3p	ARIH1	ariadne RBR E3 ubiquitin protein ligase 1
Details	152	66	hsa-miR-6836-3p	SHISA9	shisa family member 9
Details	153	66	hsa-miR-6836-3p	FAM160A2	family with sequence similarity 160 member A2
Details	154	65	hsa-miR-6836-3p	DHX33	DEAH-box helicase 33
Details	155	65	hsa-miR-6836-3p	PDLIM5	PDZ and LIM domain 5
Details	156	65	hsa-miR-6836-3p	ANKRD16	ankyrin repeat domain 16
Details	157	65	hsa-miR-6836-3p	RGS16	regulator of G protein signaling 16
Details	158	65	hsa-miR-6836-3p	ZNF524	zinc finger protein 524
Details	159	65	hsa-miR-6836-3p	ITGB8	integrin subunit beta 8
Details	160	65	hsa-miR-6836-3p	SKP1	S-phase kinase associated protein 1
Details	161	65	hsa-miR-6836-3p	SLF2	SMC5-SMC6 complex localization factor 2
Details	162	65	hsa-miR-6836-3p	MBNL2	muscleblind like splicing regulator 2
Details	163	65	hsa-miR-6836-3p	NPR3	natriuretic peptide receptor 3
Details	164	65	hsa-miR-6836-3p	TRAPPC3	trafficking protein particle complex 3
Details	165	65	hsa-miR-6836-3p	TIMP3	TIMP metallopeptidase inhibitor 3
Details	166	65	hsa-miR-6836-3p	BCO2	beta-carotene oxygenase 2
Details	167	65	hsa-miR-6836-3p	TMEM229B	transmembrane protein 229B
Details	168	64	hsa-miR-6836-3p	HIF1AN	hypoxia inducible factor 1 subunit alpha inhibitor
Details	169	64	hsa-miR-6836-3p	RMND5A	required for meiotic nuclear division 5 homolog A
Details	170	64	hsa-miR-6836-3p	ANKRD33B	ankyrin repeat domain 33B
Details	171	64	hsa-miR-6836-3p	SLC7A7	solute carrier family 7 member 7
Details	172	64	hsa-miR-6836-3p	SLITRK4	SLIT and NTRK like family member 4
Details	173	64	hsa-miR-6836-3p	PRNP	prion protein
Details	174	64	hsa-miR-6836-3p	DMBX1	diencephalon/mesencephalon homeobox 1
Details	175	64	hsa-miR-6836-3p	DUSP19	dual specificity phosphatase 19
Details	176	64	hsa-miR-6836-3p	ZZZ3	zinc finger ZZ-type containing 3
Details	177	64	hsa-miR-6836-3p	HELZ	helicase with zinc finger
Details	178	64	hsa-miR-6836-3p	PDGFRB	platelet derived growth factor receptor beta
Details	179	64	hsa-miR-6836-3p	RDH10	retinol dehydrogenase 10
Details	180	63	hsa-miR-6836-3p	RIMS4	regulating synaptic membrane exocytosis 4
Details	181	63	hsa-miR-6836-3p	CCL4L2	C-C motif chemokine ligand 4 like 2
Details	182	63	hsa-miR-6836-3p	C12orf4	chromosome 12 open reading frame 4
Details	183	63	hsa-miR-6836-3p	FAIM2	Fas apoptotic inhibitory molecule 2
Details	184	63	hsa-miR-6836-3p	NTRK2	neurotrophic receptor tyrosine kinase 2
Details	185	63	hsa-miR-6836-3p	PTGFR	prostaglandin F receptor
Details	186	63	hsa-miR-6836-3p	ABL1	ABL proto-oncogene 1, non-receptor tyrosine kinase
Details	187	63	hsa-miR-6836-3p	TMCO1	transmembrane and coiled-coil domains 1
Details	188	63	hsa-miR-6836-3p	ESRRG	estrogen related receptor gamma
Details	189	62	hsa-miR-6836-3p	NPC1	NPC intracellular cholesterol transporter 1
Details	190	62	hsa-miR-6836-3p	CCDC174	coiled-coil domain containing 174
Details	191	62	hsa-miR-6836-3p	USP49	ubiquitin specific peptidase 49
Details	192	62	hsa-miR-6836-3p	UBAC2	UBA domain containing 2
Details	193	62	hsa-miR-6836-3p	BNIP3L	BCL2 interacting protein 3 like
Details	194	62	hsa-miR-6836-3p	NEURL1	neuralized E3 ubiquitin protein ligase 1
Details	195	62	hsa-miR-6836-3p	LAMP1	lysosomal associated membrane protein 1
Details	196	62	hsa-miR-6836-3p	SEMA5A	semaphorin 5A
Details	197	62	hsa-miR-6836-3p	MED4	mediator complex subunit 4
Details	198	62	hsa-miR-6836-3p	MSI2	musashi RNA binding protein 2
Details	199	62	hsa-miR-6836-3p	UBQLN1	ubiquilin 1
Details	200	62	hsa-miR-6836-3p	ARIH2	ariadne RBR E3 ubiquitin protein ligase 2
Details	201	62	hsa-miR-6836-3p	NFIA	nuclear factor I A
Details	202	62	hsa-miR-6836-3p	ITK	IL2 inducible T cell kinase
Details	203	62	hsa-miR-6836-3p	RNF213	ring finger protein 213
Details	204	61	hsa-miR-6836-3p	ABI2	abl interactor 2
Details	205	61	hsa-miR-6836-3p	CPEB4	cytoplasmic polyadenylation element binding protein 4
Details	206	61	hsa-miR-6836-3p	TK2	thymidine kinase 2, mitochondrial
Details	207	61	hsa-miR-6836-3p	MCPH1	microcephalin 1
Details	208	61	hsa-miR-6836-3p	ESYT3	extended synaptotagmin 3
Details	209	61	hsa-miR-6836-3p	EMC1	ER membrane protein complex subunit 1
Details	210	61	hsa-miR-6836-3p	MUC7	mucin 7, secreted
Details	211	61	hsa-miR-6836-3p	VPS13D	vacuolar protein sorting 13 homolog D
Details	212	61	hsa-miR-6836-3p	TDRKH	tudor and KH domain containing
Details	213	60	hsa-miR-6836-3p	TUBGCP5	tubulin gamma complex associated protein 5
Details	214	60	hsa-miR-6836-3p	PPP4R3B	protein phosphatase 4 regulatory subunit 3B
Details	215	60	hsa-miR-6836-3p	SNTG1	syntrophin gamma 1
Details	216	60	hsa-miR-6836-3p	PROK1	prokineticin 1
Details	217	60	hsa-miR-6836-3p	BLZF1	basic leucine zipper nuclear factor 1
Details	218	60	hsa-miR-6836-3p	CBX7	chromobox 7
Details	219	60	hsa-miR-6836-3p	TLCD2	TLC domain containing 2
Details	220	60	hsa-miR-6836-3p	C9orf152	chromosome 9 open reading frame 152
Details	221	59	hsa-miR-6836-3p	MYCT1	MYC target 1
Details	222	59	hsa-miR-6836-3p	SLC24A2	solute carrier family 24 member 2
Details	223	59	hsa-miR-6836-3p	LASP1	LIM and SH3 protein 1
Details	224	59	hsa-miR-6836-3p	CNST	consortin, connexin sorting protein
Details	225	59	hsa-miR-6836-3p	VSTM4	V-set and transmembrane domain containing 4
Details	226	59	hsa-miR-6836-3p	ADARB2	adenosine deaminase, RNA specific B2 (inactive)
Details	227	59	hsa-miR-6836-3p	GIN1	gypsy retrotransposon integrase 1
Details	228	59	hsa-miR-6836-3p	EPHA8	EPH receptor A8
Details	229	59	hsa-miR-6836-3p	DAPP1	dual adaptor of phosphotyrosine and 3-phosphoinositides 1
Details	230	59	hsa-miR-6836-3p	SIX4	SIX homeobox 4
Details	231	58	hsa-miR-6836-3p	AHR	aryl hydrocarbon receptor
Details	232	58	hsa-miR-6836-3p	HGSNAT	heparan-alpha-glucosaminide N-acetyltransferase
Details	233	58	hsa-miR-6836-3p	C16orf82	chromosome 16 open reading frame 82
Details	234	58	hsa-miR-6836-3p	SOGA1	suppressor of glucose, autophagy associated 1
Details	235	58	hsa-miR-6836-3p	DNAAF4	dynein axonemal assembly factor 4
Details	236	58	hsa-miR-6836-3p	DAG1	dystroglycan 1
Details	237	58	hsa-miR-6836-3p	NDUFA2	NADH:ubiquinone oxidoreductase subunit A2
Details	238	58	hsa-miR-6836-3p	ZNF492	zinc finger protein 492
Details	239	58	hsa-miR-6836-3p	TRMT2B	tRNA methyltransferase 2 homolog B
Details	240	58	hsa-miR-6836-3p	GVQW3	GVQW motif containing 3
Details	241	58	hsa-miR-6836-3p	ARNT2	aryl hydrocarbon receptor nuclear translocator 2
Details	242	58	hsa-miR-6836-3p	NEUROD2	neuronal differentiation 2
Details	243	58	hsa-miR-6836-3p	CLTC	clathrin heavy chain
Details	244	58	hsa-miR-6836-3p	C16orf70	chromosome 16 open reading frame 70
Details	245	58	hsa-miR-6836-3p	CACNG8	calcium voltage-gated channel auxiliary subunit gamma 8
Details	246	57	hsa-miR-6836-3p	VAMP4	vesicle associated membrane protein 4
Details	247	57	hsa-miR-6836-3p	CD1C	CD1c molecule
Details	248	57	hsa-miR-6836-3p	MMACHC	metabolism of cobalamin associated C
Details	249	57	hsa-miR-6836-3p	DNAJC3	DnaJ heat shock protein family (Hsp40) member C3
Details	250	57	hsa-miR-6836-3p	SETBP1	SET binding protein 1
Details	251	57	hsa-miR-6836-3p	RPL13	ribosomal protein L13
Details	252	57	hsa-miR-6836-3p	SPIB	Spi-B transcription factor
Details	253	57	hsa-miR-6836-3p	GLYATL3	glycine-N-acyltransferase like 3
Details	254	57	hsa-miR-6836-3p	RCN3	reticulocalbin 3
Details	255	57	hsa-miR-6836-3p	PPM1F	protein phosphatase, Mg2+/Mn2+ dependent 1F
Details	256	57	hsa-miR-6836-3p	MYRIP	myosin VIIA and Rab interacting protein
Details	257	57	hsa-miR-6836-3p	KCNT1	potassium sodium-activated channel subfamily T member 1
Details	258	57	hsa-miR-6836-3p	FOXP1	forkhead box P1
Details	259	56	hsa-miR-6836-3p	METTL8	methyltransferase like 8
Details	260	56	hsa-miR-6836-3p	NOTCH1	notch 1
Details	261	56	hsa-miR-6836-3p	RIBC1	RIB43A domain with coiled-coils 1
Details	262	56	hsa-miR-6836-3p	LRTOMT	leucine rich transmembrane and O-methyltransferase domain containing
Details	263	56	hsa-miR-6836-3p	OAZ2	ornithine decarboxylase antizyme 2
Details	264	56	hsa-miR-6836-3p	HINFP	histone H4 transcription factor
Details	265	56	hsa-miR-6836-3p	NAV3	neuron navigator 3
Details	266	56	hsa-miR-6836-3p	IQSEC3	IQ motif and Sec7 domain 3
Details	267	55	hsa-miR-6836-3p	PPFIA2	PTPRF interacting protein alpha 2
Details	268	55	hsa-miR-6836-3p	SLC45A4	solute carrier family 45 member 4
Details	269	55	hsa-miR-6836-3p	LIPH	lipase H
Details	270	55	hsa-miR-6836-3p	ANKS1B	ankyrin repeat and sterile alpha motif domain containing 1B
Details	271	55	hsa-miR-6836-3p	NTNG1	netrin G1
Details	272	55	hsa-miR-6836-3p	BAK1	BCL2 antagonist/killer 1
Details	273	55	hsa-miR-6836-3p	AAK1	AP2 associated kinase 1
Details	274	55	hsa-miR-6836-3p	SLC8A1	solute carrier family 8 member A1
Details	275	55	hsa-miR-6836-3p	BRWD1	bromodomain and WD repeat domain containing 1
Details	276	55	hsa-miR-6836-3p	P2RX6	purinergic receptor P2X 6
Details	277	55	hsa-miR-6836-3p	CNP	2',3'-cyclic nucleotide 3' phosphodiesterase
Details	278	55	hsa-miR-6836-3p	RASSF3	Ras association domain family member 3
Details	279	55	hsa-miR-6836-3p	CHST10	carbohydrate sulfotransferase 10
Details	280	55	hsa-miR-6836-3p	DDX6	DEAD-box helicase 6
Details	281	54	hsa-miR-6836-3p	NFASC	neurofascin
Details	282	54	hsa-miR-6836-3p	CYBRD1	cytochrome b reductase 1
Details	283	54	hsa-miR-6836-3p	ZNF831	zinc finger protein 831
Details	284	54	hsa-miR-6836-3p	PRKX	protein kinase X-linked
Details	285	54	hsa-miR-6836-3p	EFHD2	EF-hand domain family member D2
Details	286	54	hsa-miR-6836-3p	HRH2	histamine receptor H2
Details	287	54	hsa-miR-6836-3p	TBC1D16	TBC1 domain family member 16
Details	288	54	hsa-miR-6836-3p	CAMK2G	calcium/calmodulin dependent protein kinase II gamma
Details	289	54	hsa-miR-6836-3p	LRCH1	leucine rich repeats and calponin homology domain containing 1
Details	290	54	hsa-miR-6836-3p	BRMS1	BRMS1, transcriptional repressor and anoikis regulator
Details	291	54	hsa-miR-6836-3p	MITF	melanocyte inducing transcription factor
Details	292	54	hsa-miR-6836-3p	SYNDIG1L	synapse differentiation inducing 1 like
Details	293	54	hsa-miR-6836-3p	MYLK4	myosin light chain kinase family member 4
Details	294	54	hsa-miR-6836-3p	ADCYAP1R1	ADCYAP receptor type I
Details	295	54	hsa-miR-6836-3p	MIER3	MIER family member 3
Details	296	54	hsa-miR-6836-3p	NUP160	nucleoporin 160
Details	297	54	hsa-miR-6836-3p	ATAD2B	ATPase family, AAA domain containing 2B
Details	298	54	hsa-miR-6836-3p	LRRC55	leucine rich repeat containing 55
Details	299	54	hsa-miR-6836-3p	MORF4L2	mortality factor 4 like 2
Details	300	53	hsa-miR-6836-3p	CCDC134	coiled-coil domain containing 134
Details	301	53	hsa-miR-6836-3p	KMT2D	lysine methyltransferase 2D
Details	302	53	hsa-miR-6836-3p	DDX5	DEAD-box helicase 5
Details	303	53	hsa-miR-6836-3p	USP35	ubiquitin specific peptidase 35
Details	304	53	hsa-miR-6836-3p	AFF2	AF4/FMR2 family member 2
Details	305	53	hsa-miR-6836-3p	CACNA1I	calcium voltage-gated channel subunit alpha1 I
Details	306	53	hsa-miR-6836-3p	RIIAD1	regulatory subunit of type II PKA R-subunit (RIIa) domain containing 1
Details	307	53	hsa-miR-6836-3p	IRGQ	immunity related GTPase Q
Details	308	53	hsa-miR-6836-3p	TMEM167A	transmembrane protein 167A
Details	309	52	hsa-miR-6836-3p	ARMCX5	armadillo repeat containing X-linked 5
Details	310	52	hsa-miR-6836-3p	TXNRD1	thioredoxin reductase 1
Details	311	52	hsa-miR-6836-3p	SLC30A6	solute carrier family 30 member 6
Details	312	52	hsa-miR-6836-3p	COL27A1	collagen type XXVII alpha 1 chain
Details	313	52	hsa-miR-6836-3p	LIPG	lipase G, endothelial type
Details	314	52	hsa-miR-6836-3p	GUCA1B	guanylate cyclase activator 1B
Details	315	52	hsa-miR-6836-3p	TOR1B	torsin family 1 member B
Details	316	52	hsa-miR-6836-3p	PPP1R8	protein phosphatase 1 regulatory subunit 8
Details	317	52	hsa-miR-6836-3p	PFDN4	prefoldin subunit 4
Details	318	52	hsa-miR-6836-3p	CPOX	coproporphyrinogen oxidase
Details	319	52	hsa-miR-6836-3p	ADORA2B	adenosine A2b receptor
Details	320	52	hsa-miR-6836-3p	PLCB3	phospholipase C beta 3
Details	321	52	hsa-miR-6836-3p	FUT11	fucosyltransferase 11
Details	322	52	hsa-miR-6836-3p	LOC101928841	collagen alpha-1(II) chain-like
Details	323	52	hsa-miR-6836-3p	SYT2	synaptotagmin 2
Details	324	51	hsa-miR-6836-3p	PLEKHM3	pleckstrin homology domain containing M3
Details	325	51	hsa-miR-6836-3p	USP46	ubiquitin specific peptidase 46
Details	326	51	hsa-miR-6836-3p	NECAB3	N-terminal EF-hand calcium binding protein 3
Details	327	51	hsa-miR-6836-3p	ATCAY	ATCAY, caytaxin
Details	328	51	hsa-miR-6836-3p	HDAC11	histone deacetylase 11
Details	329	51	hsa-miR-6836-3p	HCN4	hyperpolarization activated cyclic nucleotide gated potassium channel 4
Details	330	51	hsa-miR-6836-3p	XYLB	xylulokinase
Details	331	51	hsa-miR-6836-3p	TP53I11	tumor protein p53 inducible protein 11
Details	332	51	hsa-miR-6836-3p	FAM219A	family with sequence similarity 219 member A
Details	333	50	hsa-miR-6836-3p	SMTNL1	smoothelin like 1
Details	334	50	hsa-miR-6836-3p	ASCC3	activating signal cointegrator 1 complex subunit 3
Details	335	50	hsa-miR-6836-3p	TNRC6B	trinucleotide repeat containing 6B
Details	336	50	hsa-miR-6836-3p	AMER3	APC membrane recruitment protein 3
Details	337	50	hsa-miR-6836-3p	CCND2	cyclin D2
Details	338	50	hsa-miR-6836-3p	BTF3L4	basic transcription factor 3 like 4
Details	339	50	hsa-miR-6836-3p	TMEM245	transmembrane protein 245
Details	340	50	hsa-miR-6836-3p	UBL7	ubiquitin like 7
Details	341	50	hsa-miR-6836-3p	SLC26A9	solute carrier family 26 member 9
Details	342	50	hsa-miR-6836-3p	SMC6	structural maintenance of chromosomes 6
Details	343	50	hsa-miR-6836-3p	CXCL12	C-X-C motif chemokine ligand 12
Details	344	50	hsa-miR-6836-3p	ARSD	arylsulfatase D
Details	345	50	hsa-miR-6836-3p	SNX1	sorting nexin 1
Details	346	50	hsa-miR-6836-3p	ZNF714	zinc finger protein 714

## Sheet: hsa-miR-1469 
Target Detail	Target Rank	Target Score	miRNA Name	Gene Symbol	Gene Description
Details	1	66	hsa-miR-1469	FEZF2	FEZ family zinc finger 2
Details	2	59	hsa-miR-1469	RFLNB	refilin B
Details	3	53	hsa-miR-1469	FAM229A	family with sequence similarity 229 member A
Details	4	53	hsa-miR-1469	TBX1	T-box 1
Details	5	50	hsa-miR-1469	VPREB1	V-set pre-B cell surrogate light chain 1

## Sheet: hsa-miR-6729-5p
Target Detail	Target Rank	Target Score	miRNA Name	Gene Symbol	Gene Description
Details	1	93	hsa-miR-6729-5p	MEX3C	mex-3 RNA binding family member C
Details	2	92	hsa-miR-6729-5p	SH3GL1	SH3 domain containing GRB2 like 1, endophilin A2
Details	3	90	hsa-miR-6729-5p	GART	phosphoribosylglycinamide formyltransferase, phosphoribosylglycinamide synthetase, phosphoribosylaminoimidazole synthetase
Details	4	86	hsa-miR-6729-5p	AFDN	afadin, adherens junction formation factor
Details	5	84	hsa-miR-6729-5p	GALNS	galactosamine (N-acetyl)-6-sulfatase
Details	6	84	hsa-miR-6729-5p	DCLK1	doublecortin like kinase 1
Details	7	83	hsa-miR-6729-5p	RAB40C	RAB40C, member RAS oncogene family
Details	8	82	hsa-miR-6729-5p	PDSS1	decaprenyl diphosphate synthase subunit 1
Details	9	82	hsa-miR-6729-5p	PPP2R5B	protein phosphatase 2 regulatory subunit B'beta
Details	10	81	hsa-miR-6729-5p	CLPTM1	CLPTM1, transmembrane protein
Details	11	79	hsa-miR-6729-5p	RSPO4	R-spondin 4
Details	12	78	hsa-miR-6729-5p	MAP2K4	mitogen-activated protein kinase kinase 4
Details	13	78	hsa-miR-6729-5p	RALGPS1	Ral GEF with PH domain and SH3 binding motif 1
Details	14	76	hsa-miR-6729-5p	MRPL42	mitochondrial ribosomal protein L42
Details	15	75	hsa-miR-6729-5p	TNFRSF10B	TNF receptor superfamily member 10b
Details	16	73	hsa-miR-6729-5p	GLRA2	glycine receptor alpha 2
Details	17	73	hsa-miR-6729-5p	PLAGL2	PLAG1 like zinc finger 2
Details	18	68	hsa-miR-6729-5p	CCDC12	coiled-coil domain containing 12
Details	19	68	hsa-miR-6729-5p	KCNH4	potassium voltage-gated channel subfamily H member 4
Details	20	65	hsa-miR-6729-5p	SKAP2	src kinase associated phosphoprotein 2
Details	21	65	hsa-miR-6729-5p	MTR	5-methyltetrahydrofolate-homocysteine methyltransferase
Details	22	65	hsa-miR-6729-5p	RFT1	RFT1 homolog
Details	23	64	hsa-miR-6729-5p	ARRDC4	arrestin domain containing 4
Details	24	63	hsa-miR-6729-5p	ATP2A3	ATPase sarcoplasmic/endoplasmic reticulum Ca2+ transporting 3
Details	25	63	hsa-miR-6729-5p	ADM	adrenomedullin
Details	26	63	hsa-miR-6729-5p	LTB4R	leukotriene B4 receptor
Details	27	63	hsa-miR-6729-5p	PDAP1	PDGFA associated protein 1
Details	28	63	hsa-miR-6729-5p	XKR5	XK related 5
Details	29	62	hsa-miR-6729-5p	PGS1	phosphatidylglycerophosphate synthase 1
Details	30	62	hsa-miR-6729-5p	EGLN1	egl-9 family hypoxia inducible factor 1
Details	31	62	hsa-miR-6729-5p	CSPG5	chondroitin sulfate proteoglycan 5
Details	32	61	hsa-miR-6729-5p	NRGN	neurogranin
Details	33	60	hsa-miR-6729-5p	PPARGC1A	PPARG coactivator 1 alpha
Details	34	60	hsa-miR-6729-5p	FTCD	formimidoyltransferase cyclodeaminase
Details	35	60	hsa-miR-6729-5p	PIAS4	protein inhibitor of activated STAT 4
Details	36	60	hsa-miR-6729-5p	THG1L	tRNA-histidine guanylyltransferase 1 like
Details	37	59	hsa-miR-6729-5p	HPD	4-hydroxyphenylpyruvate dioxygenase
Details	38	59	hsa-miR-6729-5p	MORN4	MORN repeat containing 4
Details	39	58	hsa-miR-6729-5p	ATP13A1	ATPase 13A1
Details	40	58	hsa-miR-6729-5p	SLC9A3	solute carrier family 9 member A3
Details	41	57	hsa-miR-6729-5p	WNT1	Wnt family member 1
Details	42	56	hsa-miR-6729-5p	ULBP2	UL16 binding protein 2
Details	43	56	hsa-miR-6729-5p	KDM6B	lysine demethylase 6B
Details	44	56	hsa-miR-6729-5p	RPL13	ribosomal protein L13
Details	45	56	hsa-miR-6729-5p	TRAK1	trafficking kinesin protein 1
Details	46	56	hsa-miR-6729-5p	APOL4	apolipoprotein L4
Details	47	55	hsa-miR-6729-5p	INSYN2	inhibitory synaptic factor 2A
Details	48	55	hsa-miR-6729-5p	R3HDM4	R3H domain containing 4
Details	49	55	hsa-miR-6729-5p	PGPEP1	pyroglutamyl-peptidase I
Details	50	54	hsa-miR-6729-5p	MRPS27	mitochondrial ribosomal protein S27
Details	51	54	hsa-miR-6729-5p	PACS1	phosphofurin acidic cluster sorting protein 1
Details	52	54	hsa-miR-6729-5p	CHST13	carbohydrate sulfotransferase 13
Details	53	54	hsa-miR-6729-5p	BCLAF3	BCLAF1 and THRAP3 family member 3
Details	54	54	hsa-miR-6729-5p	TMEM184B	transmembrane protein 184B
Details	55	54	hsa-miR-6729-5p	ATF7	activating transcription factor 7
Details	56	53	hsa-miR-6729-5p	THEM4	thioesterase superfamily member 4
Details	57	53	hsa-miR-6729-5p	RRM2B	ribonucleotide reductase regulatory TP53 inducible subunit M2B
Details	58	53	hsa-miR-6729-5p	ZDHHC5	zinc finger DHHC-type containing 5
Details	59	53	hsa-miR-6729-5p	AMIGO3	adhesion molecule with Ig like domain 3
Details	60	52	hsa-miR-6729-5p	ASCL1	achaete-scute family bHLH transcription factor 1
Details	61	52	hsa-miR-6729-5p	C17orf82	chromosome 17 open reading frame 82
Details	62	52	hsa-miR-6729-5p	GLIS1	GLIS family zinc finger 1
Details	63	52	hsa-miR-6729-5p	PPFIA3	PTPRF interacting protein alpha 3
Details	64	52	hsa-miR-6729-5p	ABHD11	abhydrolase domain containing 11
Details	65	51	hsa-miR-6729-5p	TMEM143	transmembrane protein 143
Details	66	51	hsa-miR-6729-5p	DHRS7B	dehydrogenase/reductase 7B
Details	67	51	hsa-miR-6729-5p	ZC3H12A	zinc finger CCCH-type containing 12A
Details	68	51	hsa-miR-6729-5p	FAM178B	family with sequence similarity 178 member B
Details	69	51	hsa-miR-6729-5p	MCM5	minichromosome maintenance complex component 5
Details	70	51	hsa-miR-6729-5p	GPRC5B	G protein-coupled receptor class C group 5 member B
Details	71	51	hsa-miR-6729-5p	C5orf38	chromosome 5 open reading frame 38
Details	72	50	hsa-miR-6729-5p	PCYOX1L	prenylcysteine oxidase 1 like
Details	73	50	hsa-miR-6729-5p	TMEM266	transmembrane protein 266
Details	74	50	hsa-miR-6729-5p	ZNF385A	zinc finger protein 385A
Details	75	50	hsa-miR-6729-5p	SRM	spermidine synthase

## Sheet: hsa-miR-575  
Target Detail	Target Rank	Target Score	miRNA Name	Gene Symbol	Gene Description
Details	1	98	hsa-miR-575	NDEL1	nudE neurodevelopment protein 1 like 1
Details	2	97	hsa-miR-575	DENND5A	DENN domain containing 5A
Details	3	94	hsa-miR-575	SBNO1	strawberry notch homolog 1
Details	4	94	hsa-miR-575	CXXC5	CXXC finger protein 5
Details	5	92	hsa-miR-575	CHSY3	chondroitin sulfate synthase 3
Details	6	91	hsa-miR-575	RBBP5	RB binding protein 5, histone lysine methyltransferase complex subunit
Details	7	89	hsa-miR-575	CEP128	centrosomal protein 128
Details	8	89	hsa-miR-575	WEE1	WEE1 G2 checkpoint kinase
Details	9	89	hsa-miR-575	FBXW11	F-box and WD repeat domain containing 11
Details	10	89	hsa-miR-575	ANKRD61	ankyrin repeat domain 61
Details	11	88	hsa-miR-575	ANK3	ankyrin 3
Details	12	88	hsa-miR-575	ELOVL6	ELOVL fatty acid elongase 6
Details	13	87	hsa-miR-575	TPT1	tumor protein, translationally-controlled 1
Details	14	87	hsa-miR-575	DOCK5	dedicator of cytokinesis 5
Details	15	87	hsa-miR-575	ZNF398	zinc finger protein 398
Details	16	87	hsa-miR-575	MEF2C	myocyte enhancer factor 2C
Details	17	87	hsa-miR-575	ZNF425	zinc finger protein 425
Details	18	87	hsa-miR-575	STOX1	storkhead box 1
Details	19	87	hsa-miR-575	ANKRD23	ankyrin repeat domain 23
Details	20	86	hsa-miR-575	CEP85L	centrosomal protein 85 like
Details	21	86	hsa-miR-575	ELAVL4	ELAV like RNA binding protein 4
Details	22	86	hsa-miR-575	CSNK1G3	casein kinase 1 gamma 3
Details	23	86	hsa-miR-575	GUCY2C	guanylate cyclase 2C
Details	24	86	hsa-miR-575	CADM2	cell adhesion molecule 2
Details	25	86	hsa-miR-575	EPOR	erythropoietin receptor
Details	26	85	hsa-miR-575	ZNF827	zinc finger protein 827
Details	27	85	hsa-miR-575	ZNF142	zinc finger protein 142
Details	28	85	hsa-miR-575	RIPK4	receptor interacting serine/threonine kinase 4
Details	29	85	hsa-miR-575	POLR3B	RNA polymerase III subunit B
Details	30	84	hsa-miR-575	PCDH19	protocadherin 19
Details	31	84	hsa-miR-575	MBD4	methyl-CpG binding domain 4, DNA glycosylase
Details	32	84	hsa-miR-575	AKAP13	A-kinase anchoring protein 13
Details	33	84	hsa-miR-575	PURA	purine rich element binding protein A
Details	34	84	hsa-miR-575	ST7L	suppression of tumorigenicity 7 like
Details	35	83	hsa-miR-575	LSM12	LSM12 homolog
Details	36	83	hsa-miR-575	USP49	ubiquitin specific peptidase 49
Details	37	83	hsa-miR-575	BTBD3	BTB domain containing 3
Details	38	83	hsa-miR-575	CHD9	chromodomain helicase DNA binding protein 9
Details	39	83	hsa-miR-575	ZNF516	zinc finger protein 516
Details	40	82	hsa-miR-575	ABCD3	ATP binding cassette subfamily D member 3
Details	41	82	hsa-miR-575	WNK3	WNK lysine deficient protein kinase 3
Details	42	82	hsa-miR-575	WDFY3	WD repeat and FYVE domain containing 3
Details	43	82	hsa-miR-575	YPEL5	yippee like 5
Details	44	81	hsa-miR-575	EPB41L5	erythrocyte membrane protein band 4.1 like 5
Details	45	81	hsa-miR-575	DYNC1LI2	dynein cytoplasmic 1 light intermediate chain 2
Details	46	81	hsa-miR-575	SNRPD3	small nuclear ribonucleoprotein D3 polypeptide
Details	47	81	hsa-miR-575	ITGA2	integrin subunit alpha 2
Details	48	81	hsa-miR-575	TSSK1B	testis specific serine kinase 1B
Details	49	81	hsa-miR-575	PLPPR4	phospholipid phosphatase related 4
Details	50	81	hsa-miR-575	DIPK2A	divergent protein kinase domain 2A
Details	51	81	hsa-miR-575	DPP8	dipeptidyl peptidase 8
Details	52	80	hsa-miR-575	OSMR	oncostatin M receptor
Details	53	80	hsa-miR-575	KIAA1324L	KIAA1324 like
Details	54	80	hsa-miR-575	VPS39	VPS39, HOPS complex subunit
Details	55	80	hsa-miR-575	PPP4R2	protein phosphatase 4 regulatory subunit 2
Details	56	80	hsa-miR-575	DCUN1D4	defective in cullin neddylation 1 domain containing 4
Details	57	79	hsa-miR-575	NAV1	neuron navigator 1
Details	58	79	hsa-miR-575	RNF166	ring finger protein 166
Details	59	79	hsa-miR-575	SGCD	sarcoglycan delta
Details	60	79	hsa-miR-575	BCL2	BCL2, apoptosis regulator
Details	61	78	hsa-miR-575	BBS7	Bardet-Biedl syndrome 7
Details	62	78	hsa-miR-575	MDM4	MDM4, p53 regulator
Details	63	78	hsa-miR-575	CSTA	cystatin A
Details	64	78	hsa-miR-575	PTEN	phosphatase and tensin homolog
Details	65	78	hsa-miR-575	GRK3	G protein-coupled receptor kinase 3
Details	66	78	hsa-miR-575	ARHGAP21	Rho GTPase activating protein 21
Details	67	78	hsa-miR-575	STON2	stonin 2
Details	68	77	hsa-miR-575	FAM222B	family with sequence similarity 222 member B
Details	69	77	hsa-miR-575	ARHGEF38	Rho guanine nucleotide exchange factor 38
Details	70	77	hsa-miR-575	GCLC	glutamate-cysteine ligase catalytic subunit
Details	71	77	hsa-miR-575	CAPN7	calpain 7
Details	72	77	hsa-miR-575	CNTN1	contactin 1
Details	73	77	hsa-miR-575	ATXN7L1	ataxin 7 like 1
Details	74	77	hsa-miR-575	PHF8	PHD finger protein 8
Details	75	76	hsa-miR-575	DENND6A	DENN domain containing 6A
Details	76	76	hsa-miR-575	EXT1	exostosin glycosyltransferase 1
Details	77	76	hsa-miR-575	FANCC	FA complementation group C
Details	78	76	hsa-miR-575	MYH10	myosin heavy chain 10
Details	79	75	hsa-miR-575	NRG1	neuregulin 1
Details	80	75	hsa-miR-575	F13A1	coagulation factor XIII A chain
Details	81	75	hsa-miR-575	CNEP1R1	CTD nuclear envelope phosphatase 1 regulatory subunit 1
Details	82	75	hsa-miR-575	KLHL29	kelch like family member 29
Details	83	74	hsa-miR-575	RPS10-NUDT3	RPS10-NUDT3 readthrough
Details	84	74	hsa-miR-575	PPP1R3C	protein phosphatase 1 regulatory subunit 3C
Details	85	74	hsa-miR-575	PTBP2	polypyrimidine tract binding protein 2
Details	86	74	hsa-miR-575	CREB5	cAMP responsive element binding protein 5
Details	87	74	hsa-miR-575	IARS2	isoleucyl-tRNA synthetase 2, mitochondrial
Details	88	74	hsa-miR-575	NUDT3	nudix hydrolase 3
Details	89	73	hsa-miR-575	TUFT1	tuftelin 1
Details	90	73	hsa-miR-575	PSMD11	proteasome 26S subunit, non-ATPase 11
Details	91	73	hsa-miR-575	PDE1C	phosphodiesterase 1C
Details	92	73	hsa-miR-575	ZC3H13	zinc finger CCCH-type containing 13
Details	93	73	hsa-miR-575	PRPF40A	pre-mRNA processing factor 40 homolog A
Details	94	73	hsa-miR-575	MID1	midline 1
Details	95	73	hsa-miR-575	BOD1L1	biorientation of chromosomes in cell division 1 like 1
Details	96	73	hsa-miR-575	SRSF2	serine and arginine rich splicing factor 2
Details	97	73	hsa-miR-575	AGAP1	ArfGAP with GTPase domain, ankyrin repeat and PH domain 1
Details	98	72	hsa-miR-575	COL24A1	collagen type XXIV alpha 1 chain
Details	99	72	hsa-miR-575	DNMT3B	DNA methyltransferase 3 beta
Details	100	72	hsa-miR-575	TOX	thymocyte selection associated high mobility group box
Details	101	72	hsa-miR-575	PKD1L2	polycystin 1 like 2 (gene/pseudogene)
Details	102	72	hsa-miR-575	NFE2L2	nuclear factor, erythroid 2 like 2
Details	103	72	hsa-miR-575	GRIA2	glutamate ionotropic receptor AMPA type subunit 2
Details	104	72	hsa-miR-575	ZNF785	zinc finger protein 785
Details	105	71	hsa-miR-575	EPHB1	EPH receptor B1
Details	106	71	hsa-miR-575	LRTOMT	leucine rich transmembrane and O-methyltransferase domain containing
Details	107	71	hsa-miR-575	44078	septin 4
Details	108	71	hsa-miR-575	P2RY14	purinergic receptor P2Y14
Details	109	71	hsa-miR-575	SLC35F1	solute carrier family 35 member F1
Details	110	71	hsa-miR-575	PYM1	PYM homolog 1, exon junction complex associated factor
Details	111	71	hsa-miR-575	COMT	catechol-O-methyltransferase
Details	112	71	hsa-miR-575	THRB	thyroid hormone receptor beta
Details	113	71	hsa-miR-575	HERC4	HECT and RLD domain containing E3 ubiquitin protein ligase 4
Details	114	71	hsa-miR-575	PEX5L	peroxisomal biogenesis factor 5 like
Details	115	70	hsa-miR-575	LHFPL5	LHFPL tetraspan subfamily member 5
Details	116	70	hsa-miR-575	TSG101	tumor susceptibility 101
Details	117	70	hsa-miR-575	SS18L1	SS18L1, nBAF chromatin remodeling complex subunit
Details	118	70	hsa-miR-575	EDN1	endothelin 1
Details	119	69	hsa-miR-575	MRPS16	mitochondrial ribosomal protein S16
Details	120	69	hsa-miR-575	HCFC2	host cell factor C2
Details	121	69	hsa-miR-575	TEF	TEF, PAR bZIP transcription factor
Details	122	69	hsa-miR-575	TOR1AIP2	torsin 1A interacting protein 2
Details	123	69	hsa-miR-575	FMO1	flavin containing monooxygenase 1
Details	124	69	hsa-miR-575	UBAP2	ubiquitin associated protein 2
Details	125	69	hsa-miR-575	ZFP64	ZFP64 zinc finger protein
Details	126	69	hsa-miR-575	RBM14	RNA binding motif protein 14
Details	127	69	hsa-miR-575	DNAJC3	DnaJ heat shock protein family (Hsp40) member C3
Details	128	69	hsa-miR-575	ACOX1	acyl-CoA oxidase 1
Details	129	68	hsa-miR-575	SHH	sonic hedgehog signaling molecule
Details	130	68	hsa-miR-575	A4GNT	alpha-1,4-N-acetylglucosaminyltransferase
Details	131	68	hsa-miR-575	BLID	BH3-like motif containing, cell death inducer
Details	132	68	hsa-miR-575	RGS3	regulator of G protein signaling 3
Details	133	68	hsa-miR-575	FLNB	filamin B
Details	134	67	hsa-miR-575	SEH1L	SEH1 like nucleoporin
Details	135	67	hsa-miR-575	TMSB4Y	thymosin beta 4 Y-linked
Details	136	67	hsa-miR-575	RSBN1	round spermatid basic protein 1
Details	137	67	hsa-miR-575	FLRT3	fibronectin leucine rich transmembrane protein 3
Details	138	67	hsa-miR-575	EPC2	enhancer of polycomb homolog 2
Details	139	67	hsa-miR-575	GDI2	GDP dissociation inhibitor 2
Details	140	66	hsa-miR-575	ARID1B	AT-rich interaction domain 1B
Details	141	66	hsa-miR-575	EPHA10	EPH receptor A10
Details	142	66	hsa-miR-575	USP9X	ubiquitin specific peptidase 9 X-linked
Details	143	66	hsa-miR-575	WSB2	WD repeat and SOCS box containing 2
Details	144	66	hsa-miR-575	KCNS1	potassium voltage-gated channel modifier subfamily S member 1
Details	145	66	hsa-miR-575	ADIPOR2	adiponectin receptor 2
Details	146	66	hsa-miR-575	ZYG11B	zyg-11 family member B, cell cycle regulator
Details	147	66	hsa-miR-575	ATL3	atlastin GTPase 3
Details	148	66	hsa-miR-575	SETD7	SET domain containing 7, histone lysine methyltransferase
Details	149	66	hsa-miR-575	BID	BH3 interacting domain death agonist
Details	150	66	hsa-miR-575	SLC7A7	solute carrier family 7 member 7
Details	151	66	hsa-miR-575	CDC45	cell division cycle 45
Details	152	65	hsa-miR-575	DUSP18	dual specificity phosphatase 18
Details	153	65	hsa-miR-575	ZKSCAN8	zinc finger with KRAB and SCAN domains 8
Details	154	65	hsa-miR-575	ACTL6A	actin like 6A
Details	155	65	hsa-miR-575	TFPI	tissue factor pathway inhibitor
Details	156	65	hsa-miR-575	NRP1	neuropilin 1
Details	157	65	hsa-miR-575	ZNF548	zinc finger protein 548
Details	158	64	hsa-miR-575	PITX3	paired like homeodomain 3
Details	159	64	hsa-miR-575	MCFD2	multiple coagulation factor deficiency 2
Details	160	64	hsa-miR-575	KIR3DL3	killer cell immunoglobulin like receptor, three Ig domains and long cytoplasmic tail 3
Details	161	64	hsa-miR-575	DSE	dermatan sulfate epimerase
Details	162	64	hsa-miR-575	NCAPG	non-SMC condensin I complex subunit G
Details	163	64	hsa-miR-575	HECTD2	HECT domain E3 ubiquitin protein ligase 2
Details	164	64	hsa-miR-575	CD59	CD59 molecule (CD59 blood group)
Details	165	64	hsa-miR-575	NIPAL3	NIPA like domain containing 3
Details	166	64	hsa-miR-575	LMBRD1	LMBR1 domain containing 1
Details	167	64	hsa-miR-575	KIR2DL4	killer cell immunoglobulin like receptor, two Ig domains and long cytoplasmic tail 4
Details	168	64	hsa-miR-575	LSM8	LSM8 homolog, U6 small nuclear RNA associated
Details	169	63	hsa-miR-575	SLC25A12	solute carrier family 25 member 12
Details	170	63	hsa-miR-575	FAT3	FAT atypical cadherin 3
Details	171	63	hsa-miR-575	GEMIN8	gem nuclear organelle associated protein 8
Details	172	63	hsa-miR-575	PUM2	pumilio RNA binding family member 2
Details	173	63	hsa-miR-575	SATB1	SATB homeobox 1
Details	174	63	hsa-miR-575	UFD1	ubiquitin recognition factor in ER associated degradation 1
Details	175	62	hsa-miR-575	TFAP2B	transcription factor AP-2 beta
Details	176	62	hsa-miR-575	NSG2	neuronal vesicle trafficking associated 2
Details	177	62	hsa-miR-575	CDC42EP3	CDC42 effector protein 3
Details	178	62	hsa-miR-575	LRRN3	leucine rich repeat neuronal 3
Details	179	62	hsa-miR-575	STIL	STIL, centriolar assembly protein
Details	180	62	hsa-miR-575	WNK1	WNK lysine deficient protein kinase 1
Details	181	62	hsa-miR-575	HMGB1	high mobility group box 1
Details	182	62	hsa-miR-575	PLAG1	PLAG1 zinc finger
Details	183	62	hsa-miR-575	DFFA	DNA fragmentation factor subunit alpha
Details	184	61	hsa-miR-575	SHC3	SHC adaptor protein 3
Details	185	61	hsa-miR-575	APOBEC4	apolipoprotein B mRNA editing enzyme catalytic polypeptide like 4
Details	186	61	hsa-miR-575	MAST4	microtubule associated serine/threonine kinase family member 4
Details	187	61	hsa-miR-575	SLC35C2	solute carrier family 35 member C2
Details	188	61	hsa-miR-575	SLC44A5	solute carrier family 44 member 5
Details	189	61	hsa-miR-575	HNRNPA0	heterogeneous nuclear ribonucleoprotein A0
Details	190	61	hsa-miR-575	HIPK2	homeodomain interacting protein kinase 2
Details	191	61	hsa-miR-575	DNM1L	dynamin 1 like
Details	192	61	hsa-miR-575	RAB3GAP2	RAB3 GTPase activating non-catalytic protein subunit 2
Details	193	61	hsa-miR-575	MAPKAPK3	mitogen-activated protein kinase-activated protein kinase 3
Details	194	61	hsa-miR-575	TRIM7	tripartite motif containing 7
Details	195	61	hsa-miR-575	STK35	serine/threonine kinase 35
Details	196	61	hsa-miR-575	HSD17B13	hydroxysteroid 17-beta dehydrogenase 13
Details	197	60	hsa-miR-575	EML4	EMAP like 4
Details	198	60	hsa-miR-575	THBS1	thrombospondin 1
Details	199	60	hsa-miR-575	SYNJ1	synaptojanin 1
Details	200	60	hsa-miR-575	NKX6-3	NK6 homeobox 3
Details	201	60	hsa-miR-575	FBXO15	F-box protein 15
Details	202	60	hsa-miR-575	YIF1B	Yip1 interacting factor homolog B, membrane trafficking protein
Details	203	60	hsa-miR-575	FNDC5	fibronectin type III domain containing 5
Details	204	60	hsa-miR-575	CREG2	cellular repressor of E1A stimulated genes 2
Details	205	60	hsa-miR-575	C10orf71	chromosome 10 open reading frame 71
Details	206	60	hsa-miR-575	SNX3	sorting nexin 3
Details	207	60	hsa-miR-575	CSMD3	CUB and Sushi multiple domains 3
Details	208	60	hsa-miR-575	PLEKHG1	pleckstrin homology and RhoGEF domain containing G1
Details	209	59	hsa-miR-575	CLMN	calmin
Details	210	59	hsa-miR-575	DAZAP1	DAZ associated protein 1
Details	211	59	hsa-miR-575	FAM98A	family with sequence similarity 98 member A
Details	212	59	hsa-miR-575	SELL	selectin L
Details	213	59	hsa-miR-575	OGFOD3	2-oxoglutarate and iron dependent oxygenase domain containing 3
Details	214	59	hsa-miR-575	NXPE3	neurexophilin and PC-esterase domain family member 3
Details	215	59	hsa-miR-575	MASP2	mannan binding lectin serine peptidase 2
Details	216	59	hsa-miR-575	CLDN12	claudin 12
Details	217	59	hsa-miR-575	MRTFA	myocardin related transcription factor A
Details	218	59	hsa-miR-575	OFD1	OFD1, centriole and centriolar satellite protein
Details	219	59	hsa-miR-575	CNST	consortin, connexin sorting protein
Details	220	59	hsa-miR-575	CHRD	chordin
Details	221	58	hsa-miR-575	C1orf87	chromosome 1 open reading frame 87
Details	222	58	hsa-miR-575	MSMO1	methylsterol monooxygenase 1
Details	223	58	hsa-miR-575	BRCA1	BRCA1, DNA repair associated
Details	224	58	hsa-miR-575	REG4	regenerating family member 4
Details	225	58	hsa-miR-575	AK3	adenylate kinase 3
Details	226	58	hsa-miR-575	TLR2	toll like receptor 2
Details	227	58	hsa-miR-575	PRDM1	PR/SET domain 1
Details	228	58	hsa-miR-575	PCLO	piccolo presynaptic cytomatrix protein
Details	229	58	hsa-miR-575	TYW5	tRNA-yW synthesizing protein 5
Details	230	58	hsa-miR-575	PAX1	paired box 1
Details	231	57	hsa-miR-575	SH2D1B	SH2 domain containing 1B
Details	232	57	hsa-miR-575	LAMP2	lysosomal associated membrane protein 2
Details	233	57	hsa-miR-575	SH3PXD2A	SH3 and PX domains 2A
Details	234	57	hsa-miR-575	FLJ44635	TPT1-like protein
Details	235	57	hsa-miR-575	TMED4	transmembrane p24 trafficking protein 4
Details	236	57	hsa-miR-575	PGM2L1	phosphoglucomutase 2 like 1
Details	237	57	hsa-miR-575	DDHD1	DDHD domain containing 1
Details	238	57	hsa-miR-575	ZBTB33	zinc finger and BTB domain containing 33
Details	239	57	hsa-miR-575	NFKBIZ	NFKB inhibitor zeta
Details	240	57	hsa-miR-575	ADAMTS5	ADAM metallopeptidase with thrombospondin type 1 motif 5
Details	241	57	hsa-miR-575	CCDC138	coiled-coil domain containing 138
Details	242	57	hsa-miR-575	ZNF253	zinc finger protein 253
Details	243	57	hsa-miR-575	SEC22A	SEC22 homolog A, vesicle trafficking protein
Details	244	57	hsa-miR-575	ZNF154	zinc finger protein 154
Details	245	57	hsa-miR-575	BDNF	brain derived neurotrophic factor
Details	246	56	hsa-miR-575	SORL1	sortilin related receptor 1
Details	247	56	hsa-miR-575	ZNF609	zinc finger protein 609
Details	248	56	hsa-miR-575	USP12	ubiquitin specific peptidase 12
Details	249	56	hsa-miR-575	GPATCH2L	G-patch domain containing 2 like
Details	250	56	hsa-miR-575	OR51E2	olfactory receptor family 51 subfamily E member 2
Details	251	56	hsa-miR-575	FAM227A	family with sequence similarity 227 member A
Details	252	56	hsa-miR-575	NFAT5	nuclear factor of activated T cells 5
Details	253	56	hsa-miR-575	RB1CC1	RB1 inducible coiled-coil 1
Details	254	56	hsa-miR-575	FUS	FUS RNA binding protein
Details	255	56	hsa-miR-575	TMEM237	transmembrane protein 237
Details	256	56	hsa-miR-575	GLRA4	glycine receptor alpha 4
Details	257	56	hsa-miR-575	SNRNP40	small nuclear ribonucleoprotein U5 subunit 40
Details	258	56	hsa-miR-575	TMEM263	transmembrane protein 263
Details	259	56	hsa-miR-575	IRGQ	immunity related GTPase Q
Details	260	55	hsa-miR-575	JADE2	jade family PHD finger 2
Details	261	55	hsa-miR-575	SMIM12	small integral membrane protein 12
Details	262	55	hsa-miR-575	GRHL3	grainyhead like transcription factor 3
Details	263	55	hsa-miR-575	COL9A3	collagen type IX alpha 3 chain
Details	264	55	hsa-miR-575	MEAF6	MYST/Esa1 associated factor 6
Details	265	55	hsa-miR-575	ANTXR2	ANTXR cell adhesion molecule 2
Details	266	55	hsa-miR-575	WDR33	WD repeat domain 33
Details	267	54	hsa-miR-575	C5AR2	complement component 5a receptor 2
Details	268	54	hsa-miR-575	UBE2G1	ubiquitin conjugating enzyme E2 G1
Details	269	54	hsa-miR-575	SKP1	S-phase kinase associated protein 1
Details	270	54	hsa-miR-575	CD40	CD40 molecule
Details	271	54	hsa-miR-575	BZW1	basic leucine zipper and W2 domains 1
Details	272	54	hsa-miR-575	CCDC103	coiled-coil domain containing 103
Details	273	54	hsa-miR-575	LPXN	leupaxin
Details	274	54	hsa-miR-575	CAPS2	calcyphosine 2
Details	275	54	hsa-miR-575	EXOC6B	exocyst complex component 6B
Details	276	54	hsa-miR-575	DNAJB14	DnaJ heat shock protein family (Hsp40) member B14
Details	277	53	hsa-miR-575	CDC7	cell division cycle 7
Details	278	53	hsa-miR-575	MAN2A1	mannosidase alpha class 2A member 1
Details	279	53	hsa-miR-575	ABCB5	ATP binding cassette subfamily B member 5
Details	280	53	hsa-miR-575	EPCAM	epithelial cell adhesion molecule
Details	281	53	hsa-miR-575	FAM19A1	family with sequence similarity 19 member A1, C-C motif chemokine like
Details	282	53	hsa-miR-575	FAM189B	family with sequence similarity 189 member B
Details	283	53	hsa-miR-575	PRDX3	peroxiredoxin 3
Details	284	53	hsa-miR-575	HIP1	huntingtin interacting protein 1
Details	285	53	hsa-miR-575	CACFD1	calcium channel flower domain containing 1
Details	286	53	hsa-miR-575	CCDC142	coiled-coil domain containing 142
Details	287	53	hsa-miR-575	TFDP2	transcription factor Dp-2
Details	288	53	hsa-miR-575	KRTAP5-5	keratin associated protein 5-5
Details	289	53	hsa-miR-575	GNPDA2	glucosamine-6-phosphate deaminase 2
Details	290	53	hsa-miR-575	BSPH1	binder of sperm protein homolog 1
Details	291	53	hsa-miR-575	KCNJ5	potassium voltage-gated channel subfamily J member 5
Details	292	53	hsa-miR-575	RDH12	retinol dehydrogenase 12
Details	293	53	hsa-miR-575	EML6	EMAP like 6
Details	294	53	hsa-miR-575	JPH3	junctophilin 3
Details	295	52	hsa-miR-575	DDX58	DExD/H-box helicase 58
Details	296	52	hsa-miR-575	CASC4	cancer susceptibility 4
Details	297	52	hsa-miR-575	FAM210B	family with sequence similarity 210 member B
Details	298	52	hsa-miR-575	ST8SIA1	ST8 alpha-N-acetyl-neuraminide alpha-2,8-sialyltransferase 1
Details	299	52	hsa-miR-575	43895	membrane associated ring-CH-type finger 5
Details	300	52	hsa-miR-575	AQP4	aquaporin 4
Details	301	52	hsa-miR-575	MAPK13	mitogen-activated protein kinase 13
Details	302	51	hsa-miR-575	RAB11FIP4	RAB11 family interacting protein 4
Details	303	51	hsa-miR-575	SMAD5	SMAD family member 5
Details	304	51	hsa-miR-575	PGPEP1	pyroglutamyl-peptidase I
Details	305	51	hsa-miR-575	THAP6	THAP domain containing 6
Details	306	51	hsa-miR-575	KRTAP4-6	keratin associated protein 4-6
Details	307	51	hsa-miR-575	ZNF48	zinc finger protein 48
Details	308	51	hsa-miR-575	DRP2	dystrophin related protein 2
Details	309	51	hsa-miR-575	STK4	serine/threonine kinase 4
Details	310	51	hsa-miR-575	SOBP	sine oculis binding protein homolog
Details	311	51	hsa-miR-575	SDC4	syndecan 4
Details	312	51	hsa-miR-575	RS1	retinoschisin 1
Details	313	50	hsa-miR-575	RD3	retinal degeneration 3, GUCY2D regulator
Details	314	50	hsa-miR-575	NCAPH	non-SMC condensin I complex subunit H
Details	315	50	hsa-miR-575	EDIL3	EGF like repeats and discoidin domains 3
Details	316	50	hsa-miR-575	KIAA1143	KIAA1143
Details	317	50	hsa-miR-575	RPP14	ribonuclease P/MRP subunit p14
Details	318	50	hsa-miR-575	BACE1	beta-secretase 1
Details	319	50	hsa-miR-575	PMS2	PMS1 homolog 2, mismatch repair system component
Details	320	50	hsa-miR-575	ZCCHC4	zinc finger CCHC-type containing 4
Details	321	50	hsa-miR-575	HBS1L	HBS1 like translational GTPase
Details	322	50	hsa-miR-575	MTSS1	MTSS1, I-BAR domain containing

## Sheet: hsa-miR-204-3p 
Target Detail	Target Rank	Target Score	miRNA Name	Gene Symbol	Gene Description
Details	1	98	hsa-miR-204-3p	FSHR	follicle stimulating hormone receptor
Details	2	98	hsa-miR-204-3p	ETS1	ETS proto-oncogene 1, transcription factor
Details	3	98	hsa-miR-204-3p	CCNT1	cyclin T1
Details	4	97	hsa-miR-204-3p	AAK1	AP2 associated kinase 1
Details	5	97	hsa-miR-204-3p	LHFPL5	LHFPL tetraspan subfamily member 5
Details	6	97	hsa-miR-204-3p	2020-03-06	membrane associated ring-CH-type finger 6
Details	7	97	hsa-miR-204-3p	FAXC	failed axon connections homolog
Details	8	96	hsa-miR-204-3p	SLC5A3	solute carrier family 5 member 3
Details	9	96	hsa-miR-204-3p	KPNB1	karyopherin subunit beta 1
Details	10	95	hsa-miR-204-3p	FAM120C	family with sequence similarity 120C
Details	11	95	hsa-miR-204-3p	2020-09-06	septin 6
Details	12	95	hsa-miR-204-3p	TTC30B	tetratricopeptide repeat domain 30B
Details	13	95	hsa-miR-204-3p	SLC6A11	solute carrier family 6 member 11
Details	14	95	hsa-miR-204-3p	COL6A3	collagen type VI alpha 3 chain
Details	15	95	hsa-miR-204-3p	B9D1	B9 domain containing 1
Details	16	95	hsa-miR-204-3p	SEL1L	SEL1L, ERAD E3 ligase adaptor subunit
Details	17	94	hsa-miR-204-3p	CACNA1C	calcium voltage-gated channel subunit alpha1 C
Details	18	94	hsa-miR-204-3p	SPOCK1	SPARC (osteonectin), cwcv and kazal like domains proteoglycan 1
Details	19	94	hsa-miR-204-3p	HIC2	HIC ZBTB transcriptional repressor 2
Details	20	94	hsa-miR-204-3p	NR3C1	nuclear receptor subfamily 3 group C member 1
Details	21	94	hsa-miR-204-3p	NEMF	nuclear export mediator factor
Details	22	94	hsa-miR-204-3p	ZBTB20	zinc finger and BTB domain containing 20
Details	23	94	hsa-miR-204-3p	HS3ST3A1	heparan sulfate-glucosamine 3-sulfotransferase 3A1
Details	24	94	hsa-miR-204-3p	WDR31	WD repeat domain 31
Details	25	93	hsa-miR-204-3p	MTFR1L	mitochondrial fission regulator 1 like
Details	26	93	hsa-miR-204-3p	GGT7	gamma-glutamyltransferase 7
Details	27	93	hsa-miR-204-3p	BBX	BBX, HMG-box containing
Details	28	93	hsa-miR-204-3p	TGFBR1	transforming growth factor beta receptor 1
Details	29	93	hsa-miR-204-3p	RAVER2	ribonucleoprotein, PTB binding 2
Details	30	93	hsa-miR-204-3p	VANGL2	VANGL planar cell polarity protein 2
Details	31	93	hsa-miR-204-3p	N4BP1	NEDD4 binding protein 1
Details	32	93	hsa-miR-204-3p	COPG2	coatomer protein complex subunit gamma 2
Details	33	93	hsa-miR-204-3p	SLC7A14	solute carrier family 7 member 14
Details	34	92	hsa-miR-204-3p	TSEN34	tRNA splicing endonuclease subunit 34
Details	35	92	hsa-miR-204-3p	ADRA2B	adrenoceptor alpha 2B
Details	36	92	hsa-miR-204-3p	MANEAL	mannosidase endo-alpha like
Details	37	92	hsa-miR-204-3p	CYP2E1	cytochrome P450 family 2 subfamily E member 1
Details	38	92	hsa-miR-204-3p	FAM214B	family with sequence similarity 214 member B
Details	39	91	hsa-miR-204-3p	ANGPTL2	angiopoietin like 2
Details	40	91	hsa-miR-204-3p	XYLT1	xylosyltransferase 1
Details	41	91	hsa-miR-204-3p	IRF2	interferon regulatory factor 2
Details	42	91	hsa-miR-204-3p	C21orf91	chromosome 21 open reading frame 91
Details	43	91	hsa-miR-204-3p	GABRA5	gamma-aminobutyric acid type A receptor alpha5 subunit
Details	44	90	hsa-miR-204-3p	METTL21A	methyltransferase like 21A
Details	45	90	hsa-miR-204-3p	TIMP3	TIMP metallopeptidase inhibitor 3
Details	46	90	hsa-miR-204-3p	MS4A6A	membrane spanning 4-domains A6A
Details	47	90	hsa-miR-204-3p	FOXN1	forkhead box N1
Details	48	90	hsa-miR-204-3p	NEUROG2	neurogenin 2
Details	49	90	hsa-miR-204-3p	ZNF576	zinc finger protein 576
Details	50	90	hsa-miR-204-3p	CARD17	caspase recruitment domain family member 17
Details	51	90	hsa-miR-204-3p	PDK3	pyruvate dehydrogenase kinase 3
Details	52	89	hsa-miR-204-3p	GRM5	glutamate metabotropic receptor 5
Details	53	89	hsa-miR-204-3p	SOGA1	suppressor of glucose, autophagy associated 1
Details	54	89	hsa-miR-204-3p	DCTN4	dynactin subunit 4
Details	55	89	hsa-miR-204-3p	METAP1	methionyl aminopeptidase 1
Details	56	89	hsa-miR-204-3p	STEAP4	STEAP4 metalloreductase
Details	57	89	hsa-miR-204-3p	AFF4	AF4/FMR2 family member 4
Details	58	89	hsa-miR-204-3p	ORAI2	ORAI calcium release-activated calcium modulator 2
Details	59	89	hsa-miR-204-3p	ALG2	ALG2, alpha-1,3/1,6-mannosyltransferase
Details	60	88	hsa-miR-204-3p	FAM161B	FAM161B, centrosomal protein
Details	61	88	hsa-miR-204-3p	VPS26C	VPS26 endosomal protein sorting factor C
Details	62	88	hsa-miR-204-3p	INO80D	INO80 complex subunit D
Details	63	88	hsa-miR-204-3p	AGO3	argonaute RISC catalytic component 3
Details	64	88	hsa-miR-204-3p	AGAP1	ArfGAP with GTPase domain, ankyrin repeat and PH domain 1
Details	65	88	hsa-miR-204-3p	SMIM7	small integral membrane protein 7
Details	66	88	hsa-miR-204-3p	COQ10A	coenzyme Q10A
Details	67	88	hsa-miR-204-3p	CPEB1	cytoplasmic polyadenylation element binding protein 1
Details	68	88	hsa-miR-204-3p	DDX31	DEAD-box helicase 31
Details	69	87	hsa-miR-204-3p	BAHD1	bromo adjacent homology domain containing 1
Details	70	87	hsa-miR-204-3p	BAP1	BRCA1 associated protein 1
Details	71	87	hsa-miR-204-3p	FSD2	fibronectin type III and SPRY domain containing 2
Details	72	87	hsa-miR-204-3p	ADGRG7	adhesion G protein-coupled receptor G7
Details	73	87	hsa-miR-204-3p	CLASP2	cytoplasmic linker associated protein 2
Details	74	87	hsa-miR-204-3p	ITGB8	integrin subunit beta 8
Details	75	86	hsa-miR-204-3p	RGS16	regulator of G protein signaling 16
Details	76	86	hsa-miR-204-3p	ARL8B	ADP ribosylation factor like GTPase 8B
Details	77	86	hsa-miR-204-3p	HDGFL3	HDGF like 3
Details	78	86	hsa-miR-204-3p	HLA-DQA1	major histocompatibility complex, class II, DQ alpha 1
Details	79	86	hsa-miR-204-3p	PCDHB7	protocadherin beta 7
Details	80	86	hsa-miR-204-3p	GDAP1L1	ganglioside induced differentiation associated protein 1 like 1
Details	81	86	hsa-miR-204-3p	GCK	glucokinase
Details	82	86	hsa-miR-204-3p	KCNE4	potassium voltage-gated channel subfamily E regulatory subunit 4
Details	83	86	hsa-miR-204-3p	ZNF544	zinc finger protein 544
Details	84	86	hsa-miR-204-3p	TOMM20	translocase of outer mitochondrial membrane 20
Details	85	86	hsa-miR-204-3p	GAS7	growth arrest specific 7
Details	86	86	hsa-miR-204-3p	CCDC97	coiled-coil domain containing 97
Details	87	85	hsa-miR-204-3p	DESI1	desumoylating isopeptidase 1
Details	88	85	hsa-miR-204-3p	FAM168A	family with sequence similarity 168 member A
Details	89	85	hsa-miR-204-3p	ZNF547	zinc finger protein 547
Details	90	85	hsa-miR-204-3p	PALM	paralemmin
Details	91	85	hsa-miR-204-3p	CCAR1	cell division cycle and apoptosis regulator 1
Details	92	85	hsa-miR-204-3p	PMM1	phosphomannomutase 1
Details	93	85	hsa-miR-204-3p	PCBD1	pterin-4 alpha-carbinolamine dehydratase 1
Details	94	85	hsa-miR-204-3p	KIF1B	kinesin family member 1B
Details	95	85	hsa-miR-204-3p	CDH3	cadherin 3
Details	96	85	hsa-miR-204-3p	PAX7	paired box 7
Details	97	85	hsa-miR-204-3p	ARFGEF3	ARFGEF family member 3
Details	98	85	hsa-miR-204-3p	TBL1XR1	transducin beta like 1 X-linked receptor 1
Details	99	85	hsa-miR-204-3p	TBC1D16	TBC1 domain family member 16
Details	100	85	hsa-miR-204-3p	NFASC	neurofascin
Details	101	85	hsa-miR-204-3p	LRG1	leucine rich alpha-2-glycoprotein 1
Details	102	85	hsa-miR-204-3p	HCCS	holocytochrome c synthase
Details	103	85	hsa-miR-204-3p	SORD	sorbitol dehydrogenase
Details	104	84	hsa-miR-204-3p	UNG	uracil DNA glycosylase
Details	105	84	hsa-miR-204-3p	KIAA0556	KIAA0556
Details	106	84	hsa-miR-204-3p	ZNF862	zinc finger protein 862
Details	107	84	hsa-miR-204-3p	SUSD5	sushi domain containing 5
Details	108	84	hsa-miR-204-3p	ICOSLG	inducible T cell costimulator ligand
Details	109	84	hsa-miR-204-3p	ZMYND12	zinc finger MYND-type containing 12
Details	110	84	hsa-miR-204-3p	LYN	LYN proto-oncogene, Src family tyrosine kinase
Details	111	84	hsa-miR-204-3p	NECTIN1	nectin cell adhesion molecule 1
Details	112	84	hsa-miR-204-3p	FAM118B	family with sequence similarity 118 member B
Details	113	84	hsa-miR-204-3p	EPHA3	EPH receptor A3
Details	114	83	hsa-miR-204-3p	NIN	ninein
Details	115	83	hsa-miR-204-3p	C9orf3	chromosome 9 open reading frame 3
Details	116	83	hsa-miR-204-3p	FPGT	fucose-1-phosphate guanylyltransferase
Details	117	83	hsa-miR-204-3p	FN1	fibronectin 1
Details	118	83	hsa-miR-204-3p	DCUN1D1	defective in cullin neddylation 1 domain containing 1
Details	119	83	hsa-miR-204-3p	PDE8A	phosphodiesterase 8A
Details	120	83	hsa-miR-204-3p	HSD17B8	hydroxysteroid 17-beta dehydrogenase 8
Details	121	83	hsa-miR-204-3p	BNC1	basonuclin 1
Details	122	83	hsa-miR-204-3p	ABHD2	abhydrolase domain containing 2
Details	123	83	hsa-miR-204-3p	POFUT1	protein O-fucosyltransferase 1
Details	124	83	hsa-miR-204-3p	GABBR2	gamma-aminobutyric acid type B receptor subunit 2
Details	125	82	hsa-miR-204-3p	MOB3B	MOB kinase activator 3B
Details	126	82	hsa-miR-204-3p	FAM84B	family with sequence similarity 84 member B
Details	127	82	hsa-miR-204-3p	RFT1	RFT1 homolog
Details	128	82	hsa-miR-204-3p	CUL3	cullin 3
Details	129	82	hsa-miR-204-3p	CDH7	cadherin 7
Details	130	82	hsa-miR-204-3p	ARHGEF33	Rho guanine nucleotide exchange factor 33
Details	131	82	hsa-miR-204-3p	RORA	RAR related orphan receptor A
Details	132	82	hsa-miR-204-3p	RAB5B	RAB5B, member RAS oncogene family
Details	133	82	hsa-miR-204-3p	CDC23	cell division cycle 23
Details	134	82	hsa-miR-204-3p	NXPH3	neurexophilin 3
Details	135	81	hsa-miR-204-3p	ZNF70	zinc finger protein 70
Details	136	81	hsa-miR-204-3p	TAF7	TATA-box binding protein associated factor 7
Details	137	81	hsa-miR-204-3p	ATP8B1	ATPase phospholipid transporting 8B1
Details	138	81	hsa-miR-204-3p	GFPT1	glutamine--fructose-6-phosphate transaminase 1
Details	139	81	hsa-miR-204-3p	FABP7	fatty acid binding protein 7
Details	140	81	hsa-miR-204-3p	PLEKHA5	pleckstrin homology domain containing A5
Details	141	80	hsa-miR-204-3p	CNDP2	carnosine dipeptidase 2
Details	142	80	hsa-miR-204-3p	NDUFB4	NADH:ubiquinone oxidoreductase subunit B4
Details	143	80	hsa-miR-204-3p	FNBP1L	formin binding protein 1 like
Details	144	80	hsa-miR-204-3p	SGCZ	sarcoglycan zeta
Details	145	80	hsa-miR-204-3p	ZNF670	zinc finger protein 670
Details	146	80	hsa-miR-204-3p	NHS	NHS actin remodeling regulator
Details	147	80	hsa-miR-204-3p	LUC7L	LUC7 like
Details	148	80	hsa-miR-204-3p	STX10	syntaxin 10
Details	149	80	hsa-miR-204-3p	C19orf44	chromosome 19 open reading frame 44
Details	150	80	hsa-miR-204-3p	KLHL18	kelch like family member 18
Details	151	80	hsa-miR-204-3p	FRMD5	FERM domain containing 5
Details	152	80	hsa-miR-204-3p	ZNF326	zinc finger protein 326
Details	153	79	hsa-miR-204-3p	APOBEC3B	apolipoprotein B mRNA editing enzyme catalytic subunit 3B
Details	154	79	hsa-miR-204-3p	PIK3C2B	phosphatidylinositol-4-phosphate 3-kinase catalytic subunit type 2 beta
Details	155	79	hsa-miR-204-3p	OPA1	OPA1, mitochondrial dynamin like GTPase
Details	156	79	hsa-miR-204-3p	KIAA1841	KIAA1841
Details	157	79	hsa-miR-204-3p	UBTF	upstream binding transcription factor
Details	158	79	hsa-miR-204-3p	CKM	creatine kinase, M-type
Details	159	79	hsa-miR-204-3p	SLC26A2	solute carrier family 26 member 2
Details	160	79	hsa-miR-204-3p	CNNM4	cyclin and CBS domain divalent metal cation transport mediator 4
Details	161	79	hsa-miR-204-3p	GLCCI1	glucocorticoid induced 1
Details	162	79	hsa-miR-204-3p	MTR	5-methyltetrahydrofolate-homocysteine methyltransferase
Details	163	79	hsa-miR-204-3p	CASC3	CASC3, exon junction complex subunit
Details	164	79	hsa-miR-204-3p	USB1	U6 snRNA biogenesis phosphodiesterase 1
Details	165	79	hsa-miR-204-3p	PLEKHS1	pleckstrin homology domain containing S1
Details	166	78	hsa-miR-204-3p	ZNF740	zinc finger protein 740
Details	167	78	hsa-miR-204-3p	ZNF106	zinc finger protein 106
Details	168	78	hsa-miR-204-3p	XPO4	exportin 4
Details	169	78	hsa-miR-204-3p	TMEM121B	transmembrane protein 121B
Details	170	78	hsa-miR-204-3p	ZNF124	zinc finger protein 124
Details	171	78	hsa-miR-204-3p	ATP1B2	ATPase Na+/K+ transporting subunit beta 2
Details	172	78	hsa-miR-204-3p	AVL9	AVL9 cell migration associated
Details	173	78	hsa-miR-204-3p	TMEM8B	transmembrane protein 8B
Details	174	78	hsa-miR-204-3p	NPAS3	neuronal PAS domain protein 3
Details	175	78	hsa-miR-204-3p	WDR72	WD repeat domain 72
Details	176	78	hsa-miR-204-3p	PPIL1	peptidylprolyl isomerase like 1
Details	177	77	hsa-miR-204-3p	SEC14L5	SEC14 like lipid binding 5
Details	178	77	hsa-miR-204-3p	CHD3	chromodomain helicase DNA binding protein 3
Details	179	77	hsa-miR-204-3p	PTGES3	prostaglandin E synthase 3
Details	180	77	hsa-miR-204-3p	KLF14	Kruppel like factor 14
Details	181	77	hsa-miR-204-3p	CFLAR	CASP8 and FADD like apoptosis regulator
Details	182	77	hsa-miR-204-3p	SNX27	sorting nexin family member 27
Details	183	77	hsa-miR-204-3p	METTL9	methyltransferase like 9
Details	184	77	hsa-miR-204-3p	AMOTL1	angiomotin like 1
Details	185	77	hsa-miR-204-3p	ZMAT3	zinc finger matrin-type 3
Details	186	77	hsa-miR-204-3p	MAVS	mitochondrial antiviral signaling protein
Details	187	77	hsa-miR-204-3p	CEACAM5	carcinoembryonic antigen related cell adhesion molecule 5
Details	188	77	hsa-miR-204-3p	SKA1	spindle and kinetochore associated complex subunit 1
Details	189	77	hsa-miR-204-3p	SLC16A2	solute carrier family 16 member 2
Details	190	77	hsa-miR-204-3p	C7orf57	chromosome 7 open reading frame 57
Details	191	77	hsa-miR-204-3p	COLGALT2	collagen beta(1-O)galactosyltransferase 2
Details	192	77	hsa-miR-204-3p	MYCL	MYCL proto-oncogene, bHLH transcription factor
Details	193	76	hsa-miR-204-3p	GDNF	glial cell derived neurotrophic factor
Details	194	76	hsa-miR-204-3p	ENTPD3	ectonucleoside triphosphate diphosphohydrolase 3
Details	195	76	hsa-miR-204-3p	ATXN1	ataxin 1
Details	196	76	hsa-miR-204-3p	KCNB1	potassium voltage-gated channel subfamily B member 1
Details	197	76	hsa-miR-204-3p	PIFO	primary cilia formation
Details	198	76	hsa-miR-204-3p	NXPE3	neurexophilin and PC-esterase domain family member 3
Details	199	76	hsa-miR-204-3p	NCS1	neuronal calcium sensor 1
Details	200	76	hsa-miR-204-3p	STXBP5L	syntaxin binding protein 5 like
Details	201	76	hsa-miR-204-3p	GALNT13	polypeptide N-acetylgalactosaminyltransferase 13
Details	202	76	hsa-miR-204-3p	PRKCE	protein kinase C epsilon
Details	203	76	hsa-miR-204-3p	NTNG1	netrin G1
Details	204	76	hsa-miR-204-3p	LEP	leptin
Details	205	76	hsa-miR-204-3p	GCN1	GCN1, eIF2 alpha kinase activator homolog
Details	206	76	hsa-miR-204-3p	ACVR2B	activin A receptor type 2B
Details	207	76	hsa-miR-204-3p	ZNF813	zinc finger protein 813
Details	208	76	hsa-miR-204-3p	CNGB1	cyclic nucleotide gated channel beta 1
Details	209	76	hsa-miR-204-3p	TP73	tumor protein p73
Details	210	75	hsa-miR-204-3p	PRICKLE2	prickle planar cell polarity protein 2
Details	211	75	hsa-miR-204-3p	SYNPO2	synaptopodin 2
Details	212	75	hsa-miR-204-3p	EPHB2	EPH receptor B2
Details	213	75	hsa-miR-204-3p	MTRR	5-methyltetrahydrofolate-homocysteine methyltransferase reductase
Details	214	75	hsa-miR-204-3p	ZNF514	zinc finger protein 514
Details	215	75	hsa-miR-204-3p	ZNF81	zinc finger protein 81
Details	216	75	hsa-miR-204-3p	KCNQ3	potassium voltage-gated channel subfamily Q member 3
Details	217	75	hsa-miR-204-3p	FZD3	frizzled class receptor 3
Details	218	75	hsa-miR-204-3p	AMER1	APC membrane recruitment protein 1
Details	219	75	hsa-miR-204-3p	HOXA9	homeobox A9
Details	220	75	hsa-miR-204-3p	NAP1L5	nucleosome assembly protein 1 like 5
Details	221	75	hsa-miR-204-3p	ZCCHC14	zinc finger CCHC-type containing 14
Details	222	75	hsa-miR-204-3p	PKIA	cAMP-dependent protein kinase inhibitor alpha
Details	223	75	hsa-miR-204-3p	PTK2	protein tyrosine kinase 2
Details	224	75	hsa-miR-204-3p	ATP6V1G2	ATPase H+ transporting V1 subunit G2
Details	225	75	hsa-miR-204-3p	TACC2	transforming acidic coiled-coil containing protein 2
Details	226	75	hsa-miR-204-3p	ERVFRD-1	endogenous retrovirus group FRD member 1, envelope
Details	227	74	hsa-miR-204-3p	SH2D1B	SH2 domain containing 1B
Details	228	74	hsa-miR-204-3p	NUDT3	nudix hydrolase 3
Details	229	74	hsa-miR-204-3p	SBK1	SH3 domain binding kinase 1
Details	230	74	hsa-miR-204-3p	GPATCH8	G-patch domain containing 8
Details	231	74	hsa-miR-204-3p	ZFHX2	zinc finger homeobox 2
Details	232	74	hsa-miR-204-3p	PIK3CG	phosphatidylinositol-4,5-bisphosphate 3-kinase catalytic subunit gamma
Details	233	74	hsa-miR-204-3p	AMN1	antagonist of mitotic exit network 1 homolog
Details	234	74	hsa-miR-204-3p	RPS10-NUDT3	RPS10-NUDT3 readthrough
Details	235	74	hsa-miR-204-3p	SFTPA1	surfactant protein A1
Details	236	74	hsa-miR-204-3p	RHOBTB3	Rho related BTB domain containing 3
Details	237	74	hsa-miR-204-3p	RFC1	replication factor C subunit 1
Details	238	73	hsa-miR-204-3p	SMIM12	small integral membrane protein 12
Details	239	73	hsa-miR-204-3p	CTCF	CCCTC-binding factor
Details	240	73	hsa-miR-204-3p	SYNE3	spectrin repeat containing nuclear envelope family member 3
Details	241	73	hsa-miR-204-3p	SNUPN	snurportin 1
Details	242	73	hsa-miR-204-3p	ARFIP2	ADP ribosylation factor interacting protein 2
Details	243	73	hsa-miR-204-3p	ZNF549	zinc finger protein 549
Details	244	73	hsa-miR-204-3p	ERICH1	glutamate rich 1
Details	245	73	hsa-miR-204-3p	CCDC113	coiled-coil domain containing 113
Details	246	73	hsa-miR-204-3p	GRAMD1B	GRAM domain containing 1B
Details	247	73	hsa-miR-204-3p	PLEKHG4B	pleckstrin homology and RhoGEF domain containing G4B
Details	248	73	hsa-miR-204-3p	CCDC121	coiled-coil domain containing 121
Details	249	73	hsa-miR-204-3p	GNG11	G protein subunit gamma 11
Details	250	73	hsa-miR-204-3p	USP42	ubiquitin specific peptidase 42
Details	251	73	hsa-miR-204-3p	WNT8B	Wnt family member 8B
Details	252	73	hsa-miR-204-3p	JAKMIP2	janus kinase and microtubule interacting protein 2
Details	253	73	hsa-miR-204-3p	RCAN1	regulator of calcineurin 1
Details	254	73	hsa-miR-204-3p	KCTD14	potassium channel tetramerization domain containing 14
Details	255	73	hsa-miR-204-3p	KLHDC7A	kelch domain containing 7A
Details	256	73	hsa-miR-204-3p	IPO5	importin 5
Details	257	72	hsa-miR-204-3p	SMYD4	SET and MYND domain containing 4
Details	258	72	hsa-miR-204-3p	TMEM164	transmembrane protein 164
Details	259	72	hsa-miR-204-3p	2020-09-04	septin 4
Details	260	72	hsa-miR-204-3p	PHLPP2	PH domain and leucine rich repeat protein phosphatase 2
Details	261	72	hsa-miR-204-3p	TEAD2	TEA domain transcription factor 2
Details	262	72	hsa-miR-204-3p	LPCAT2	lysophosphatidylcholine acyltransferase 2
Details	263	72	hsa-miR-204-3p	SPPL2B	signal peptide peptidase like 2B
Details	264	72	hsa-miR-204-3p	JCAD	junctional cadherin 5 associated
Details	265	72	hsa-miR-204-3p	B3GNT9	UDP-GlcNAc:betaGal beta-1,3-N-acetylglucosaminyltransferase 9
Details	266	72	hsa-miR-204-3p	GATA2	GATA binding protein 2
Details	267	72	hsa-miR-204-3p	RIMKLA	ribosomal modification protein rimK like family member A
Details	268	72	hsa-miR-204-3p	ZXDC	ZXD family zinc finger C
Details	269	72	hsa-miR-204-3p	STK35	serine/threonine kinase 35
Details	270	72	hsa-miR-204-3p	LOC339862	uncharacterized LOC339862
Details	271	72	hsa-miR-204-3p	KCNE1	potassium voltage-gated channel subfamily E regulatory subunit 1
Details	272	72	hsa-miR-204-3p	CD3G	CD3g molecule
Details	273	72	hsa-miR-204-3p	CSMD1	CUB and Sushi multiple domains 1
Details	274	72	hsa-miR-204-3p	ZNF366	zinc finger protein 366
Details	275	72	hsa-miR-204-3p	GPS1	G protein pathway suppressor 1
Details	276	72	hsa-miR-204-3p	HLA-DMB	major histocompatibility complex, class II, DM beta
Details	277	72	hsa-miR-204-3p	FCRL5	Fc receptor like 5
Details	278	72	hsa-miR-204-3p	LRRC10B	leucine rich repeat containing 10B
Details	279	72	hsa-miR-204-3p	CCT4	chaperonin containing TCP1 subunit 4
Details	280	72	hsa-miR-204-3p	TCAF2	TRPM8 channel associated factor 2
Details	281	72	hsa-miR-204-3p	DICER1	dicer 1, ribonuclease III
Details	282	71	hsa-miR-204-3p	RASAL2	RAS protein activator like 2
Details	283	71	hsa-miR-204-3p	HNRNPUL1	heterogeneous nuclear ribonucleoprotein U like 1
Details	284	71	hsa-miR-204-3p	C5orf67	chromosome 5 open reading frame 67
Details	285	71	hsa-miR-204-3p	NSL1	NSL1, MIS12 kinetochore complex component
Details	286	71	hsa-miR-204-3p	DNAJB4	DnaJ heat shock protein family (Hsp40) member B4
Details	287	71	hsa-miR-204-3p	SMIM10L1	small integral membrane protein 10 like 1
Details	288	71	hsa-miR-204-3p	GALNT12	polypeptide N-acetylgalactosaminyltransferase 12
Details	289	71	hsa-miR-204-3p	RPP14	ribonuclease P/MRP subunit p14
Details	290	71	hsa-miR-204-3p	CCDC149	coiled-coil domain containing 149
Details	291	71	hsa-miR-204-3p	SCLT1	sodium channel and clathrin linker 1
Details	292	71	hsa-miR-204-3p	CKAP5	cytoskeleton associated protein 5
Details	293	71	hsa-miR-204-3p	ZNF618	zinc finger protein 618
Details	294	71	hsa-miR-204-3p	TMEM116	transmembrane protein 116
Details	295	71	hsa-miR-204-3p	SMYD1	SET and MYND domain containing 1
Details	296	71	hsa-miR-204-3p	YPEL5	yippee like 5
Details	297	71	hsa-miR-204-3p	PPP4R1	protein phosphatase 4 regulatory subunit 1
Details	298	70	hsa-miR-204-3p	ACSS1	acyl-CoA synthetase short chain family member 1
Details	299	70	hsa-miR-204-3p	LRRC37A3	leucine rich repeat containing 37 member A3
Details	300	70	hsa-miR-204-3p	ITIH5	inter-alpha-trypsin inhibitor heavy chain family member 5
Details	301	70	hsa-miR-204-3p	NDUFC2-KCTD14	NDUFC2-KCTD14 readthrough
Details	302	70	hsa-miR-204-3p	XIRP2	xin actin binding repeat containing 2
Details	303	70	hsa-miR-204-3p	RBM33	RNA binding motif protein 33
Details	304	70	hsa-miR-204-3p	ACER2	alkaline ceramidase 2
Details	305	70	hsa-miR-204-3p	KSR2	kinase suppressor of ras 2
Details	306	70	hsa-miR-204-3p	OTULINL	OTU deubiquitinase with linear linkage specificity like
Details	307	70	hsa-miR-204-3p	ROCK2	Rho associated coiled-coil containing protein kinase 2
Details	308	70	hsa-miR-204-3p	SPRED3	sprouty related EVH1 domain containing 3
Details	309	70	hsa-miR-204-3p	VLDLR	very low density lipoprotein receptor
Details	310	70	hsa-miR-204-3p	WNK3	WNK lysine deficient protein kinase 3
Details	311	70	hsa-miR-204-3p	PRLR	prolactin receptor
Details	312	70	hsa-miR-204-3p	CHRM1	cholinergic receptor muscarinic 1
Details	313	70	hsa-miR-204-3p	KLF8	Kruppel like factor 8
Details	314	70	hsa-miR-204-3p	ARCN1	archain 1
Details	315	70	hsa-miR-204-3p	TMEM80	transmembrane protein 80
Details	316	70	hsa-miR-204-3p	ZG16	zymogen granule protein 16
Details	317	69	hsa-miR-204-3p	PCDH15	protocadherin related 15
Details	318	69	hsa-miR-204-3p	ZNF3	zinc finger protein 3
Details	319	69	hsa-miR-204-3p	TULP4	tubby like protein 4
Details	320	69	hsa-miR-204-3p	RAP2A	RAP2A, member of RAS oncogene family
Details	321	69	hsa-miR-204-3p	RALGPS2	Ral GEF with PH domain and SH3 binding motif 2
Details	322	69	hsa-miR-204-3p	RAB11A	RAB11A, member RAS oncogene family
Details	323	69	hsa-miR-204-3p	MTX3	metaxin 3
Details	324	69	hsa-miR-204-3p	SLC9A2	solute carrier family 9 member A2
Details	325	69	hsa-miR-204-3p	ORMDL2	ORMDL sphingolipid biosynthesis regulator 2
Details	326	69	hsa-miR-204-3p	PDE1B	phosphodiesterase 1B
Details	327	69	hsa-miR-204-3p	SPATS2	spermatogenesis associated serine rich 2
Details	328	69	hsa-miR-204-3p	CRTAP	cartilage associated protein
Details	329	69	hsa-miR-204-3p	IL18BP	interleukin 18 binding protein
Details	330	69	hsa-miR-204-3p	PLA2G4F	phospholipase A2 group IVF
Details	331	69	hsa-miR-204-3p	ACAP2	ArfGAP with coiled-coil, ankyrin repeat and PH domains 2
Details	332	69	hsa-miR-204-3p	IL18RAP	interleukin 18 receptor accessory protein
Details	333	69	hsa-miR-204-3p	NID1	nidogen 1
Details	334	69	hsa-miR-204-3p	PACS1	phosphofurin acidic cluster sorting protein 1
Details	335	69	hsa-miR-204-3p	CSNK1G1	casein kinase 1 gamma 1
Details	336	69	hsa-miR-204-3p	ZNF134	zinc finger protein 134
Details	337	68	hsa-miR-204-3p	CLIP3	CAP-Gly domain containing linker protein 3
Details	338	68	hsa-miR-204-3p	SLC38A1	solute carrier family 38 member 1
Details	339	68	hsa-miR-204-3p	SDHAF2	succinate dehydrogenase complex assembly factor 2
Details	340	68	hsa-miR-204-3p	EGLN3	egl-9 family hypoxia inducible factor 3
Details	341	68	hsa-miR-204-3p	SDR39U1	short chain dehydrogenase/reductase family 39U member 1
Details	342	68	hsa-miR-204-3p	ZNF699	zinc finger protein 699
Details	343	68	hsa-miR-204-3p	RNASE7	ribonuclease A family member 7
Details	344	68	hsa-miR-204-3p	TESK2	testis associated actin remodelling kinase 2
Details	345	68	hsa-miR-204-3p	CEP85	centrosomal protein 85
Details	346	68	hsa-miR-204-3p	SYN2	synapsin II
Details	347	68	hsa-miR-204-3p	LANCL1	LanC like 1
Details	348	68	hsa-miR-204-3p	NCBP3	nuclear cap binding subunit 3
Details	349	68	hsa-miR-204-3p	STK40	serine/threonine kinase 40
Details	350	68	hsa-miR-204-3p	ITPRIP	inositol 1,4,5-trisphosphate receptor interacting protein
Details	351	68	hsa-miR-204-3p	CBL	Cbl proto-oncogene
Details	352	68	hsa-miR-204-3p	MBNL3	muscleblind like splicing regulator 3
Details	353	68	hsa-miR-204-3p	INPP5K	inositol polyphosphate-5-phosphatase K
Details	354	67	hsa-miR-204-3p	RBM15B	RNA binding motif protein 15B
Details	355	67	hsa-miR-204-3p	RBM25	RNA binding motif protein 25
Details	356	67	hsa-miR-204-3p	LDHA	lactate dehydrogenase A
Details	357	67	hsa-miR-204-3p	ZFX	zinc finger protein X-linked
Details	358	67	hsa-miR-204-3p	MPZL1	myelin protein zero like 1
Details	359	67	hsa-miR-204-3p	KCNMA1	potassium calcium-activated channel subfamily M alpha 1
Details	360	67	hsa-miR-204-3p	LAT2	linker for activation of T cells family member 2
Details	361	67	hsa-miR-204-3p	GEM	GTP binding protein overexpressed in skeletal muscle
Details	362	67	hsa-miR-204-3p	CXorf40A	chromosome X open reading frame 40A
Details	363	67	hsa-miR-204-3p	GNG12	G protein subunit gamma 12
Details	364	67	hsa-miR-204-3p	PDE3B	phosphodiesterase 3B
Details	365	67	hsa-miR-204-3p	TMTC1	transmembrane and tetratricopeptide repeat containing 1
Details	366	67	hsa-miR-204-3p	RAPH1	Ras association (RalGDS/AF-6) and pleckstrin homology domains 1
Details	367	67	hsa-miR-204-3p	MFNG	MFNG O-fucosylpeptide 3-beta-N-acetylglucosaminyltransferase
Details	368	67	hsa-miR-204-3p	UBXN10	UBX domain protein 10
Details	369	67	hsa-miR-204-3p	IGSF5	immunoglobulin superfamily member 5
Details	370	67	hsa-miR-204-3p	HEYL	hes related family bHLH transcription factor with YRPW motif-like
Details	371	67	hsa-miR-204-3p	MYL9	myosin light chain 9
Details	372	66	hsa-miR-204-3p	RRNAD1	ribosomal RNA adenine dimethylase domain containing 1
Details	373	66	hsa-miR-204-3p	ADAM12	ADAM metallopeptidase domain 12
Details	374	66	hsa-miR-204-3p	USP24	ubiquitin specific peptidase 24
Details	375	66	hsa-miR-204-3p	ADIPOQ	adiponectin, C1Q and collagen domain containing
Details	376	66	hsa-miR-204-3p	SH3TC2	SH3 domain and tetratricopeptide repeats 2
Details	377	66	hsa-miR-204-3p	METTL1	methyltransferase like 1
Details	378	66	hsa-miR-204-3p	TAC4	tachykinin 4
Details	379	66	hsa-miR-204-3p	DKK3	dickkopf WNT signaling pathway inhibitor 3
Details	380	66	hsa-miR-204-3p	DENND1B	DENN domain containing 1B
Details	381	66	hsa-miR-204-3p	DPP8	dipeptidyl peptidase 8
Details	382	66	hsa-miR-204-3p	PIK3CB	phosphatidylinositol-4,5-bisphosphate 3-kinase catalytic subunit beta
Details	383	66	hsa-miR-204-3p	LRRC28	leucine rich repeat containing 28
Details	384	66	hsa-miR-204-3p	ZNF264	zinc finger protein 264
Details	385	66	hsa-miR-204-3p	PEX11A	peroxisomal biogenesis factor 11 alpha
Details	386	66	hsa-miR-204-3p	GUCY1B1	guanylate cyclase 1 soluble subunit beta 1
Details	387	66	hsa-miR-204-3p	ANKFY1	ankyrin repeat and FYVE domain containing 1
Details	388	65	hsa-miR-204-3p	SLC30A7	solute carrier family 30 member 7
Details	389	65	hsa-miR-204-3p	HDDC3	HD domain containing 3
Details	390	65	hsa-miR-204-3p	TWF1	twinfilin actin binding protein 1
Details	391	65	hsa-miR-204-3p	WDR41	WD repeat domain 41
Details	392	65	hsa-miR-204-3p	PTPRT	protein tyrosine phosphatase, receptor type T
Details	393	65	hsa-miR-204-3p	PMAIP1	phorbol-12-myristate-13-acetate-induced protein 1
Details	394	65	hsa-miR-204-3p	ZXDB	zinc finger X-linked duplicated B
Details	395	65	hsa-miR-204-3p	CAMK4	calcium/calmodulin dependent protein kinase IV
Details	396	65	hsa-miR-204-3p	FMNL2	formin like 2
Details	397	65	hsa-miR-204-3p	AK4	adenylate kinase 4
Details	398	65	hsa-miR-204-3p	SEMA3G	semaphorin 3G
Details	399	65	hsa-miR-204-3p	C18orf54	chromosome 18 open reading frame 54
Details	400	65	hsa-miR-204-3p	APBA1	amyloid beta precursor protein binding family A member 1
Details	401	65	hsa-miR-204-3p	LRRN4	leucine rich repeat neuronal 4
Details	402	65	hsa-miR-204-3p	SLC28A1	solute carrier family 28 member 1
Details	403	65	hsa-miR-204-3p	ADAM29	ADAM metallopeptidase domain 29
Details	404	65	hsa-miR-204-3p	KCNH1	potassium voltage-gated channel subfamily H member 1
Details	405	65	hsa-miR-204-3p	FAM240A	family with sequence similarity 240 member A
Details	406	65	hsa-miR-204-3p	RGS5	regulator of G protein signaling 5
Details	407	65	hsa-miR-204-3p	FGF1	fibroblast growth factor 1
Details	408	64	hsa-miR-204-3p	HDAC5	histone deacetylase 5
Details	409	64	hsa-miR-204-3p	WASF2	WAS protein family member 2
Details	410	64	hsa-miR-204-3p	SLC43A2	solute carrier family 43 member 2
Details	411	64	hsa-miR-204-3p	NUMBL	NUMB like, endocytic adaptor protein
Details	412	64	hsa-miR-204-3p	NKAPD1	NKAP domain containing 1
Details	413	64	hsa-miR-204-3p	PATE2	prostate and testis expressed 2
Details	414	64	hsa-miR-204-3p	HDHD2	haloacid dehalogenase like hydrolase domain containing 2
Details	415	64	hsa-miR-204-3p	APLP1	amyloid beta precursor like protein 1
Details	416	64	hsa-miR-204-3p	CATSPERE	catsper channel auxiliary subunit epsilon
Details	417	64	hsa-miR-204-3p	TXNL4B	thioredoxin like 4B
Details	418	64	hsa-miR-204-3p	ABL2	ABL proto-oncogene 2, non-receptor tyrosine kinase
Details	419	64	hsa-miR-204-3p	SPNS2	sphingolipid transporter 2
Details	420	64	hsa-miR-204-3p	BTBD11	BTB domain containing 11
Details	421	64	hsa-miR-204-3p	MTRNR2L5	MT-RNR2 like 5
Details	422	64	hsa-miR-204-3p	GJB4	gap junction protein beta 4
Details	423	64	hsa-miR-204-3p	C16orf54	chromosome 16 open reading frame 54
Details	424	64	hsa-miR-204-3p	VAPB	VAMP associated protein B and C
Details	425	64	hsa-miR-204-3p	FKBP11	FKBP prolyl isomerase 11
Details	426	63	hsa-miR-204-3p	ESRP1	epithelial splicing regulatory protein 1
Details	427	63	hsa-miR-204-3p	ZNF627	zinc finger protein 627
Details	428	63	hsa-miR-204-3p	BPTF	bromodomain PHD finger transcription factor
Details	429	63	hsa-miR-204-3p	PLEKHG3	pleckstrin homology and RhoGEF domain containing G3
Details	430	63	hsa-miR-204-3p	BRWD3	bromodomain and WD repeat domain containing 3
Details	431	63	hsa-miR-204-3p	PLAG1	PLAG1 zinc finger
Details	432	63	hsa-miR-204-3p	IQCD	IQ motif containing D
Details	433	63	hsa-miR-204-3p	TTBK1	tau tubulin kinase 1
Details	434	63	hsa-miR-204-3p	FOXN4	forkhead box N4
Details	435	63	hsa-miR-204-3p	UNC45B	unc-45 myosin chaperone B
Details	436	63	hsa-miR-204-3p	SH2D7	SH2 domain containing 7
Details	437	63	hsa-miR-204-3p	CAPN10	calpain 10
Details	438	63	hsa-miR-204-3p	RARG	retinoic acid receptor gamma
Details	439	63	hsa-miR-204-3p	SEC14L4	SEC14 like lipid binding 4
Details	440	63	hsa-miR-204-3p	BTRC	beta-transducin repeat containing E3 ubiquitin protein ligase
Details	441	63	hsa-miR-204-3p	MCMBP	minichromosome maintenance complex binding protein
Details	442	63	hsa-miR-204-3p	ZNHIT3	zinc finger HIT-type containing 3
Details	443	63	hsa-miR-204-3p	CXCL12	C-X-C motif chemokine ligand 12
Details	444	63	hsa-miR-204-3p	CPSF2	cleavage and polyadenylation specific factor 2
Details	445	63	hsa-miR-204-3p	POC1B	POC1 centriolar protein B
Details	446	63	hsa-miR-204-3p	CDCP1	CUB domain containing protein 1
Details	447	63	hsa-miR-204-3p	TMED7	transmembrane p24 trafficking protein 7
Details	448	63	hsa-miR-204-3p	EDNRA	endothelin receptor type A
Details	449	63	hsa-miR-204-3p	TRIM8	tripartite motif containing 8
Details	450	63	hsa-miR-204-3p	NDST1	N-deacetylase and N-sulfotransferase 1
Details	451	63	hsa-miR-204-3p	MOB3C	MOB kinase activator 3C
Details	452	63	hsa-miR-204-3p	VDR	vitamin D receptor
Details	453	62	hsa-miR-204-3p	CLCN6	chloride voltage-gated channel 6
Details	454	62	hsa-miR-204-3p	RUNDC1	RUN domain containing 1
Details	455	62	hsa-miR-204-3p	SPIN4	spindlin family member 4
Details	456	62	hsa-miR-204-3p	ARMC5	armadillo repeat containing 5
Details	457	62	hsa-miR-204-3p	SPATA5	spermatogenesis associated 5
Details	458	62	hsa-miR-204-3p	PRRC1	proline rich coiled-coil 1
Details	459	62	hsa-miR-204-3p	SMU1	SMU1, DNA replication regulator and spliceosomal factor
Details	460	62	hsa-miR-204-3p	CENPU	centromere protein U
Details	461	62	hsa-miR-204-3p	EGR3	early growth response 3
Details	462	62	hsa-miR-204-3p	TMC5	transmembrane channel like 5
Details	463	62	hsa-miR-204-3p	MORN4	MORN repeat containing 4
Details	464	62	hsa-miR-204-3p	SOCS7	suppressor of cytokine signaling 7
Details	465	62	hsa-miR-204-3p	DOCK5	dedicator of cytokinesis 5
Details	466	62	hsa-miR-204-3p	ZDHHC9	zinc finger DHHC-type containing 9
Details	467	62	hsa-miR-204-3p	GAL3ST3	galactose-3-O-sulfotransferase 3
Details	468	62	hsa-miR-204-3p	SALL2	spalt like transcription factor 2
Details	469	62	hsa-miR-204-3p	LIN52	lin-52 DREAM MuvB core complex component
Details	470	62	hsa-miR-204-3p	SLC6A17	solute carrier family 6 member 17
Details	471	62	hsa-miR-204-3p	GREM2	gremlin 2, DAN family BMP antagonist
Details	472	62	hsa-miR-204-3p	PRR14L	proline rich 14 like
Details	473	62	hsa-miR-204-3p	KIF13B	kinesin family member 13B
Details	474	62	hsa-miR-204-3p	ZNF131	zinc finger protein 131
Details	475	62	hsa-miR-204-3p	ODF2L	outer dense fiber of sperm tails 2 like
Details	476	62	hsa-miR-204-3p	TNFAIP3	TNF alpha induced protein 3
Details	477	62	hsa-miR-204-3p	PIK3C2A	phosphatidylinositol-4-phosphate 3-kinase catalytic subunit type 2 alpha
Details	478	62	hsa-miR-204-3p	WDR60	WD repeat domain 60
Details	479	62	hsa-miR-204-3p	ADGRF5	adhesion G protein-coupled receptor F5
Details	480	62	hsa-miR-204-3p	HIPK2	homeodomain interacting protein kinase 2
Details	481	62	hsa-miR-204-3p	ST3GAL1	ST3 beta-galactoside alpha-2,3-sialyltransferase 1
Details	482	61	hsa-miR-204-3p	FBXW11	F-box and WD repeat domain containing 11
Details	483	61	hsa-miR-204-3p	ZFP90	ZFP90 zinc finger protein
Details	484	61	hsa-miR-204-3p	MT1F	metallothionein 1F
Details	485	61	hsa-miR-204-3p	HSPA12A	heat shock protein family A (Hsp70) member 12A
Details	486	61	hsa-miR-204-3p	NUP50	nucleoporin 50
Details	487	61	hsa-miR-204-3p	VANGL1	VANGL planar cell polarity protein 1
Details	488	61	hsa-miR-204-3p	ANP32E	acidic nuclear phosphoprotein 32 family member E
Details	489	61	hsa-miR-204-3p	VCL	vinculin
Details	490	61	hsa-miR-204-3p	NAA35	N(alpha)-acetyltransferase 35, NatC auxiliary subunit
Details	491	61	hsa-miR-204-3p	TFDP2	transcription factor Dp-2
Details	492	61	hsa-miR-204-3p	HOXD3	homeobox D3
Details	493	61	hsa-miR-204-3p	ITGA10	integrin subunit alpha 10
Details	494	61	hsa-miR-204-3p	CACNG6	calcium voltage-gated channel auxiliary subunit gamma 6
Details	495	61	hsa-miR-204-3p	ATXN7L1	ataxin 7 like 1
Details	496	61	hsa-miR-204-3p	DCAF8	DDB1 and CUL4 associated factor 8
Details	497	61	hsa-miR-204-3p	SIAH3	siah E3 ubiquitin protein ligase family member 3
Details	498	61	hsa-miR-204-3p	TTC39C	tetratricopeptide repeat domain 39C
Details	499	61	hsa-miR-204-3p	NFATC3	nuclear factor of activated T cells 3
Details	500	61	hsa-miR-204-3p	ARHGAP6	Rho GTPase activating protein 6
Details	501	61	hsa-miR-204-3p	NAA50	N(alpha)-acetyltransferase 50, NatE catalytic subunit
Details	502	60	hsa-miR-204-3p	RTL5	retrotransposon Gag like 5
Details	503	60	hsa-miR-204-3p	STK36	serine/threonine kinase 36
Details	504	60	hsa-miR-204-3p	KLK5	kallikrein related peptidase 5
Details	505	60	hsa-miR-204-3p	HEPACAM	hepatic and glial cell adhesion molecule
Details	506	60	hsa-miR-204-3p	UBASH3B	ubiquitin associated and SH3 domain containing B
Details	507	60	hsa-miR-204-3p	C5AR1	complement C5a receptor 1
Details	508	60	hsa-miR-204-3p	HMG20A	high mobility group 20A
Details	509	60	hsa-miR-204-3p	MAP3K20	mitogen-activated protein kinase kinase kinase 20
Details	510	60	hsa-miR-204-3p	PRDM6	PR/SET domain 6
Details	511	60	hsa-miR-204-3p	RALGAPA2	Ral GTPase activating protein catalytic alpha subunit 2
Details	512	60	hsa-miR-204-3p	CCDC91	coiled-coil domain containing 91
Details	513	60	hsa-miR-204-3p	ARL4C	ADP ribosylation factor like GTPase 4C
Details	514	60	hsa-miR-204-3p	HGH1	HGH1 homolog
Details	515	60	hsa-miR-204-3p	DAPP1	dual adaptor of phosphotyrosine and 3-phosphoinositides 1
Details	516	60	hsa-miR-204-3p	PCGF3	polycomb group ring finger 3
Details	517	60	hsa-miR-204-3p	GLT6D1	glycosyltransferase 6 domain containing 1
Details	518	60	hsa-miR-204-3p	MKLN1	muskelin 1
Details	519	60	hsa-miR-204-3p	ZFP3	ZFP3 zinc finger protein
Details	520	60	hsa-miR-204-3p	CERKL	ceramide kinase like
Details	521	60	hsa-miR-204-3p	SEC22C	SEC22 homolog C, vesicle trafficking protein
Details	522	60	hsa-miR-204-3p	ZMYM3	zinc finger MYM-type containing 3
Details	523	60	hsa-miR-204-3p	CASP2	caspase 2
Details	524	60	hsa-miR-204-3p	SYN1	synapsin I
Details	525	60	hsa-miR-204-3p	SLAMF7	SLAM family member 7
Details	526	60	hsa-miR-204-3p	STK32C	serine/threonine kinase 32C
Details	527	60	hsa-miR-204-3p	MCPH1	microcephalin 1
Details	528	60	hsa-miR-204-3p	FAM104B	family with sequence similarity 104 member B
Details	529	60	hsa-miR-204-3p	STAG1	stromal antigen 1
Details	530	60	hsa-miR-204-3p	KCND1	potassium voltage-gated channel subfamily D member 1
Details	531	59	hsa-miR-204-3p	FRS2	fibroblast growth factor receptor substrate 2
Details	532	59	hsa-miR-204-3p	FBXO36	F-box protein 36
Details	533	59	hsa-miR-204-3p	SLC17A7	solute carrier family 17 member 7
Details	534	59	hsa-miR-204-3p	HIP1	huntingtin interacting protein 1
Details	535	59	hsa-miR-204-3p	ASIC1	acid sensing ion channel subunit 1
Details	536	59	hsa-miR-204-3p	ASXL3	ASXL transcriptional regulator 3
Details	537	59	hsa-miR-204-3p	KLK13	kallikrein related peptidase 13
Details	538	59	hsa-miR-204-3p	ATP1B4	ATPase Na+/K+ transporting family member beta 4
Details	539	59	hsa-miR-204-3p	DBT	dihydrolipoamide branched chain transacylase E2
Details	540	59	hsa-miR-204-3p	SCN2B	sodium voltage-gated channel beta subunit 2
Details	541	59	hsa-miR-204-3p	SEC23IP	SEC23 interacting protein
Details	542	59	hsa-miR-204-3p	ZNF486	zinc finger protein 486
Details	543	59	hsa-miR-204-3p	APOLD1	apolipoprotein L domain containing 1
Details	544	59	hsa-miR-204-3p	ZNF280B	zinc finger protein 280B
Details	545	59	hsa-miR-204-3p	VRK2	VRK serine/threonine kinase 2
Details	546	59	hsa-miR-204-3p	KCTD13	potassium channel tetramerization domain containing 13
Details	547	59	hsa-miR-204-3p	CMTM8	CKLF like MARVEL transmembrane domain containing 8
Details	548	59	hsa-miR-204-3p	IGFBP4	insulin like growth factor binding protein 4
Details	549	59	hsa-miR-204-3p	SYNPO	synaptopodin
Details	550	59	hsa-miR-204-3p	PCSK1	proprotein convertase subtilisin/kexin type 1
Details	551	59	hsa-miR-204-3p	STX1B	syntaxin 1B
Details	552	59	hsa-miR-204-3p	DIRAS3	DIRAS family GTPase 3
Details	553	59	hsa-miR-204-3p	FASTKD2	FAST kinase domains 2
Details	554	59	hsa-miR-204-3p	DNM1L	dynamin 1 like
Details	555	59	hsa-miR-204-3p	ZNF510	zinc finger protein 510
Details	556	59	hsa-miR-204-3p	MBD2	methyl-CpG binding domain protein 2
Details	557	59	hsa-miR-204-3p	SERPINH1	serpin family H member 1
Details	558	59	hsa-miR-204-3p	PACS2	phosphofurin acidic cluster sorting protein 2
Details	559	58	hsa-miR-204-3p	INKA2	inka box actin regulator 2
Details	560	58	hsa-miR-204-3p	FAM219A	family with sequence similarity 219 member A
Details	561	58	hsa-miR-204-3p	ECH1	enoyl-CoA hydratase 1
Details	562	58	hsa-miR-204-3p	ZFP41	ZFP41 zinc finger protein
Details	563	58	hsa-miR-204-3p	PHTF2	putative homeodomain transcription factor 2
Details	564	58	hsa-miR-204-3p	KCNIP2	potassium voltage-gated channel interacting protein 2
Details	565	58	hsa-miR-204-3p	RPS6KA1	ribosomal protein S6 kinase A1
Details	566	58	hsa-miR-204-3p	RNF122	ring finger protein 122
Details	567	58	hsa-miR-204-3p	SLC8A1	solute carrier family 8 member A1
Details	568	58	hsa-miR-204-3p	RSU1	Ras suppressor protein 1
Details	569	58	hsa-miR-204-3p	GPI	glucose-6-phosphate isomerase
Details	570	58	hsa-miR-204-3p	TWIST1	twist family bHLH transcription factor 1
Details	571	58	hsa-miR-204-3p	USP31	ubiquitin specific peptidase 31
Details	572	58	hsa-miR-204-3p	NPR3	natriuretic peptide receptor 3
Details	573	58	hsa-miR-204-3p	C2orf91	chromosome 2 open reading frame 91
Details	574	58	hsa-miR-204-3p	PNISR	PNN interacting serine and arginine rich protein
Details	575	58	hsa-miR-204-3p	GLCE	glucuronic acid epimerase
Details	576	58	hsa-miR-204-3p	TIMM50	translocase of inner mitochondrial membrane 50
Details	577	58	hsa-miR-204-3p	UBXN2A	UBX domain protein 2A
Details	578	58	hsa-miR-204-3p	XKR4	XK related 4
Details	579	58	hsa-miR-204-3p	ANKRD61	ankyrin repeat domain 61
Details	580	58	hsa-miR-204-3p	TMEM65	transmembrane protein 65
Details	581	58	hsa-miR-204-3p	ZNF706	zinc finger protein 706
Details	582	57	hsa-miR-204-3p	ZNF561	zinc finger protein 561
Details	583	57	hsa-miR-204-3p	KCMF1	potassium channel modulatory factor 1
Details	584	57	hsa-miR-204-3p	COLEC10	collectin subfamily member 10
Details	585	57	hsa-miR-204-3p	FYCO1	FYVE and coiled-coil domain containing 1
Details	586	57	hsa-miR-204-3p	STX2	syntaxin 2
Details	587	57	hsa-miR-204-3p	ALG9	ALG9, alpha-1,2-mannosyltransferase
Details	588	57	hsa-miR-204-3p	PDE11A	phosphodiesterase 11A
Details	589	57	hsa-miR-204-3p	SERINC5	serine incorporator 5
Details	590	57	hsa-miR-204-3p	ADH1B	alcohol dehydrogenase 1B (class I), beta polypeptide
Details	591	57	hsa-miR-204-3p	KCNE3	potassium voltage-gated channel subfamily E regulatory subunit 3
Details	592	57	hsa-miR-204-3p	SDK2	sidekick cell adhesion molecule 2
Details	593	57	hsa-miR-204-3p	JADE2	jade family PHD finger 2
Details	594	57	hsa-miR-204-3p	DLG3	discs large MAGUK scaffold protein 3
Details	595	57	hsa-miR-204-3p	SLC19A2	solute carrier family 19 member 2
Details	596	57	hsa-miR-204-3p	HAUS5	HAUS augmin like complex subunit 5
Details	597	57	hsa-miR-204-3p	SPRY3	sprouty RTK signaling antagonist 3
Details	598	57	hsa-miR-204-3p	TENT4B	terminal nucleotidyltransferase 4B
Details	599	57	hsa-miR-204-3p	UTP11	UTP11, small subunit processome component
Details	600	57	hsa-miR-204-3p	DUSP4	dual specificity phosphatase 4
Details	601	57	hsa-miR-204-3p	SH3PXD2B	SH3 and PX domains 2B
Details	602	57	hsa-miR-204-3p	RAB36	RAB36, member RAS oncogene family
Details	603	57	hsa-miR-204-3p	KRT73	keratin 73
Details	604	57	hsa-miR-204-3p	UGGT1	UDP-glucose glycoprotein glucosyltransferase 1
Details	605	57	hsa-miR-204-3p	CHRND	cholinergic receptor nicotinic delta subunit
Details	606	57	hsa-miR-204-3p	PRG2	proteoglycan 2, pro eosinophil major basic protein
Details	607	57	hsa-miR-204-3p	C2orf68	chromosome 2 open reading frame 68
Details	608	56	hsa-miR-204-3p	GATC	glutamyl-tRNA amidotransferase subunit C
Details	609	56	hsa-miR-204-3p	ALKAL1	ALK and LTK ligand 1
Details	610	56	hsa-miR-204-3p	ZDHHC8	zinc finger DHHC-type containing 8
Details	611	56	hsa-miR-204-3p	TBX2	T-box 2
Details	612	56	hsa-miR-204-3p	STOX2	storkhead box 2
Details	613	56	hsa-miR-204-3p	CLDN16	claudin 16
Details	614	56	hsa-miR-204-3p	DNMBP	dynamin binding protein
Details	615	56	hsa-miR-204-3p	H6PD	hexose-6-phosphate dehydrogenase/glucose 1-dehydrogenase
Details	616	56	hsa-miR-204-3p	MSI2	musashi RNA binding protein 2
Details	617	56	hsa-miR-204-3p	HOXD13	homeobox D13
Details	618	56	hsa-miR-204-3p	DCC	DCC netrin 1 receptor
Details	619	56	hsa-miR-204-3p	VPS13C	vacuolar protein sorting 13 homolog C
Details	620	56	hsa-miR-204-3p	PRKAB2	protein kinase AMP-activated non-catalytic subunit beta 2
Details	621	56	hsa-miR-204-3p	PSTPIP2	proline-serine-threonine phosphatase interacting protein 2
Details	622	56	hsa-miR-204-3p	HDAC9	histone deacetylase 9
Details	623	56	hsa-miR-204-3p	TPRG1L	tumor protein p63 regulated 1 like
Details	624	56	hsa-miR-204-3p	AP3S2	adaptor related protein complex 3 subunit sigma 2
Details	625	56	hsa-miR-204-3p	SYT7	synaptotagmin 7
Details	626	56	hsa-miR-204-3p	MCAM	melanoma cell adhesion molecule
Details	627	56	hsa-miR-204-3p	MFSD4B	major facilitator superfamily domain containing 4B
Details	628	56	hsa-miR-204-3p	GTPBP2	GTP binding protein 2
Details	629	56	hsa-miR-204-3p	BACE1	beta-secretase 1
Details	630	56	hsa-miR-204-3p	GALNS	galactosamine (N-acetyl)-6-sulfatase
Details	631	56	hsa-miR-204-3p	WNT7B	Wnt family member 7B
Details	632	56	hsa-miR-204-3p	ARPIN-AP3S2	ARPIN-AP3S2 readthrough
Details	633	56	hsa-miR-204-3p	JAK1	Janus kinase 1
Details	634	56	hsa-miR-204-3p	GRIK3	glutamate ionotropic receptor kainate type subunit 3
Details	635	56	hsa-miR-204-3p	EMB	embigin
Details	636	56	hsa-miR-204-3p	MLLT1	MLLT1, super elongation complex subunit
Details	637	56	hsa-miR-204-3p	TIGAR	TP53 induced glycolysis regulatory phosphatase
Details	638	56	hsa-miR-204-3p	MAD2L1BP	MAD2L1 binding protein
Details	639	56	hsa-miR-204-3p	TMEM120B	transmembrane protein 120B
Details	640	56	hsa-miR-204-3p	MARVELD1	MARVEL domain containing 1
Details	641	56	hsa-miR-204-3p	AFF3	AF4/FMR2 family member 3
Details	642	56	hsa-miR-204-3p	C2	complement C2
Details	643	55	hsa-miR-204-3p	IFIT5	interferon induced protein with tetratricopeptide repeats 5
Details	644	55	hsa-miR-204-3p	ELFN2	extracellular leucine rich repeat and fibronectin type III domain containing 2
Details	645	55	hsa-miR-204-3p	RBM8A	RNA binding motif protein 8A
Details	646	55	hsa-miR-204-3p	MAT1A	methionine adenosyltransferase 1A
Details	647	55	hsa-miR-204-3p	BRI3BP	BRI3 binding protein
Details	648	55	hsa-miR-204-3p	UBE2O	ubiquitin conjugating enzyme E2 O
Details	649	55	hsa-miR-204-3p	RCOR1	REST corepressor 1
Details	650	55	hsa-miR-204-3p	SLAMF8	SLAM family member 8
Details	651	55	hsa-miR-204-3p	BMPR1B	bone morphogenetic protein receptor type 1B
Details	652	55	hsa-miR-204-3p	TMEM178B	transmembrane protein 178B
Details	653	55	hsa-miR-204-3p	HTR7	5-hydroxytryptamine receptor 7
Details	654	55	hsa-miR-204-3p	PPM1L	protein phosphatase, Mg2+/Mn2+ dependent 1L
Details	655	55	hsa-miR-204-3p	PIN4	peptidylprolyl cis/trans isomerase, NIMA-interacting 4
Details	656	55	hsa-miR-204-3p	PTPN5	protein tyrosine phosphatase, non-receptor type 5
Details	657	55	hsa-miR-204-3p	PKHD1	PKHD1, fibrocystin/polyductin
Details	658	55	hsa-miR-204-3p	ALLC	allantoicase
Details	659	55	hsa-miR-204-3p	GPR3	G protein-coupled receptor 3
Details	660	55	hsa-miR-204-3p	TSC22D1	TSC22 domain family member 1
Details	661	55	hsa-miR-204-3p	TRAK1	trafficking kinesin protein 1
Details	662	55	hsa-miR-204-3p	ME1	malic enzyme 1
Details	663	55	hsa-miR-204-3p	CERS6	ceramide synthase 6
Details	664	55	hsa-miR-204-3p	VSX2	visual system homeobox 2
Details	665	55	hsa-miR-204-3p	RPS24	ribosomal protein S24
Details	666	54	hsa-miR-204-3p	PRTFDC1	phosphoribosyl transferase domain containing 1
Details	667	54	hsa-miR-204-3p	ZNF285	zinc finger protein 285
Details	668	54	hsa-miR-204-3p	CDC42BPB	CDC42 binding protein kinase beta
Details	669	54	hsa-miR-204-3p	G6PC3	glucose-6-phosphatase catalytic subunit 3
Details	670	54	hsa-miR-204-3p	HSD11B1	hydroxysteroid 11-beta dehydrogenase 1
Details	671	54	hsa-miR-204-3p	DNAJC14	DnaJ heat shock protein family (Hsp40) member C14
Details	672	54	hsa-miR-204-3p	MEGF6	multiple EGF like domains 6
Details	673	54	hsa-miR-204-3p	KATNAL1	katanin catalytic subunit A1 like 1
Details	674	54	hsa-miR-204-3p	THAP11	THAP domain containing 11
Details	675	54	hsa-miR-204-3p	CDC14B	cell division cycle 14B
Details	676	54	hsa-miR-204-3p	GK5	glycerol kinase 5
Details	677	54	hsa-miR-204-3p	CPLX2	complexin 2
Details	678	54	hsa-miR-204-3p	EXTL3	exostosin like glycosyltransferase 3
Details	679	54	hsa-miR-204-3p	MUC19	mucin 19, oligomeric
Details	680	54	hsa-miR-204-3p	RBFOX2	RNA binding fox-1 homolog 2
Details	681	54	hsa-miR-204-3p	FZD5	frizzled class receptor 5
Details	682	54	hsa-miR-204-3p	TOM1L2	target of myb1 like 2 membrane trafficking protein
Details	683	54	hsa-miR-204-3p	MPPED2	metallophosphoesterase domain containing 2
Details	684	54	hsa-miR-204-3p	PIP4K2A	phosphatidylinositol-5-phosphate 4-kinase type 2 alpha
Details	685	54	hsa-miR-204-3p	SSX5	SSX family member 5
Details	686	54	hsa-miR-204-3p	DNAJB2	DnaJ heat shock protein family (Hsp40) member B2
Details	687	54	hsa-miR-204-3p	ARIH1	ariadne RBR E3 ubiquitin protein ligase 1
Details	688	54	hsa-miR-204-3p	EIF4EBP2	eukaryotic translation initiation factor 4E binding protein 2
Details	689	54	hsa-miR-204-3p	SLC22A23	solute carrier family 22 member 23
Details	690	54	hsa-miR-204-3p	ZNF630	zinc finger protein 630
Details	691	54	hsa-miR-204-3p	FAM220A	family with sequence similarity 220 member A
Details	692	54	hsa-miR-204-3p	ZNF605	zinc finger protein 605
Details	693	54	hsa-miR-204-3p	PRX	periaxin
Details	694	54	hsa-miR-204-3p	ZADH2	zinc binding alcohol dehydrogenase domain containing 2
Details	695	54	hsa-miR-204-3p	VSTM4	V-set and transmembrane domain containing 4
Details	696	54	hsa-miR-204-3p	IFNLR1	interferon lambda receptor 1
Details	697	54	hsa-miR-204-3p	IRAK1BP1	interleukin 1 receptor associated kinase 1 binding protein 1
Details	698	54	hsa-miR-204-3p	BEND3	BEN domain containing 3
Details	699	53	hsa-miR-204-3p	CCDC93	coiled-coil domain containing 93
Details	700	53	hsa-miR-204-3p	EFNB3	ephrin B3
Details	701	53	hsa-miR-204-3p	CZIB	CXXC motif containing zinc binding protein
Details	702	53	hsa-miR-204-3p	TENM4	teneurin transmembrane protein 4
Details	703	53	hsa-miR-204-3p	NBAS	neuroblastoma amplified sequence
Details	704	53	hsa-miR-204-3p	KLF7	Kruppel like factor 7
Details	705	53	hsa-miR-204-3p	RHOBTB1	Rho related BTB domain containing 1
Details	706	53	hsa-miR-204-3p	NRG1	neuregulin 1
Details	707	53	hsa-miR-204-3p	CDC25A	cell division cycle 25A
Details	708	53	hsa-miR-204-3p	TMTC2	transmembrane and tetratricopeptide repeat containing 2
Details	709	53	hsa-miR-204-3p	SUDS3	SDS3 homolog, SIN3A corepressor complex component
Details	710	53	hsa-miR-204-3p	KDM5C	lysine demethylase 5C
Details	711	53	hsa-miR-204-3p	TMEM170A	transmembrane protein 170A
Details	712	53	hsa-miR-204-3p	SLC16A7	solute carrier family 16 member 7
Details	713	53	hsa-miR-204-3p	ABCA3	ATP binding cassette subfamily A member 3
Details	714	53	hsa-miR-204-3p	HECTD4	HECT domain E3 ubiquitin protein ligase 4
Details	715	53	hsa-miR-204-3p	KLF1	Kruppel like factor 1
Details	716	53	hsa-miR-204-3p	ANK3	ankyrin 3
Details	717	53	hsa-miR-204-3p	MAP3K19	mitogen-activated protein kinase kinase kinase 19
Details	718	53	hsa-miR-204-3p	OTOF	otoferlin
Details	719	53	hsa-miR-204-3p	CPSF7	cleavage and polyadenylation specific factor 7
Details	720	53	hsa-miR-204-3p	ACSM1	acyl-CoA synthetase medium chain family member 1
Details	721	53	hsa-miR-204-3p	ARHGEF39	Rho guanine nucleotide exchange factor 39
Details	722	53	hsa-miR-204-3p	ICA1L	islet cell autoantigen 1 like
Details	723	53	hsa-miR-204-3p	APPL1	adaptor protein, phosphotyrosine interacting with PH domain and leucine zipper 1
Details	724	53	hsa-miR-204-3p	LGALS9C	galectin 9C
Details	725	53	hsa-miR-204-3p	FRMD8	FERM domain containing 8
Details	726	53	hsa-miR-204-3p	ARHGEF6	Rac/Cdc42 guanine nucleotide exchange factor 6
Details	727	53	hsa-miR-204-3p	RNPEPL1	arginyl aminopeptidase like 1
Details	728	53	hsa-miR-204-3p	DDX54	DEAD-box helicase 54
Details	729	52	hsa-miR-204-3p	FAM124A	family with sequence similarity 124 member A
Details	730	52	hsa-miR-204-3p	HCK	HCK proto-oncogene, Src family tyrosine kinase
Details	731	52	hsa-miR-204-3p	KLF13	Kruppel like factor 13
Details	732	52	hsa-miR-204-3p	DZIP3	DAZ interacting zinc finger protein 3
Details	733	52	hsa-miR-204-3p	RGS7BP	regulator of G protein signaling 7 binding protein
Details	734	52	hsa-miR-204-3p	FBXO22	F-box protein 22
Details	735	52	hsa-miR-204-3p	CAPZA1	capping actin protein of muscle Z-line subunit alpha 1
Details	736	52	hsa-miR-204-3p	FUT9	fucosyltransferase 9
Details	737	52	hsa-miR-204-3p	SLC30A4	solute carrier family 30 member 4
Details	738	52	hsa-miR-204-3p	ANKRD12	ankyrin repeat domain 12
Details	739	52	hsa-miR-204-3p	TMEM132B	transmembrane protein 132B
Details	740	52	hsa-miR-204-3p	AMOT	angiomotin
Details	741	52	hsa-miR-204-3p	P4HA3	prolyl 4-hydroxylase subunit alpha 3
Details	742	52	hsa-miR-204-3p	PTPN14	protein tyrosine phosphatase, non-receptor type 14
Details	743	52	hsa-miR-204-3p	TRIM14	tripartite motif containing 14
Details	744	52	hsa-miR-204-3p	CFAP77	cilia and flagella associated protein 77
Details	745	52	hsa-miR-204-3p	KDM3B	lysine demethylase 3B
Details	746	52	hsa-miR-204-3p	NDC1	NDC1 transmembrane nucleoporin
Details	747	52	hsa-miR-204-3p	MTF1	metal regulatory transcription factor 1
Details	748	52	hsa-miR-204-3p	ZBTB7B	zinc finger and BTB domain containing 7B
Details	749	52	hsa-miR-204-3p	GGT5	gamma-glutamyltransferase 5
Details	750	52	hsa-miR-204-3p	RUNX3	runt related transcription factor 3
Details	751	52	hsa-miR-204-3p	GANC	glucosidase alpha, neutral C
Details	752	52	hsa-miR-204-3p	ABLIM3	actin binding LIM protein family member 3
Details	753	52	hsa-miR-204-3p	CFAP70	cilia and flagella associated protein 70
Details	754	52	hsa-miR-204-3p	PSG1	pregnancy specific beta-1-glycoprotein 1
Details	755	52	hsa-miR-204-3p	FKBP5	FKBP prolyl isomerase 5
Details	756	52	hsa-miR-204-3p	HAS2	hyaluronan synthase 2
Details	757	52	hsa-miR-204-3p	AGPAT5	1-acylglycerol-3-phosphate O-acyltransferase 5
Details	758	52	hsa-miR-204-3p	DRD1	dopamine receptor D1
Details	759	52	hsa-miR-204-3p	ILDR2	immunoglobulin like domain containing receptor 2
Details	760	52	hsa-miR-204-3p	PTGIR	prostaglandin I2 receptor
Details	761	52	hsa-miR-204-3p	SLITRK2	SLIT and NTRK like family member 2
Details	762	52	hsa-miR-204-3p	ITGAX	integrin subunit alpha X
Details	763	52	hsa-miR-204-3p	MOB3A	MOB kinase activator 3A
Details	764	51	hsa-miR-204-3p	MTOR	mechanistic target of rapamycin kinase
Details	765	51	hsa-miR-204-3p	PPP1R10	protein phosphatase 1 regulatory subunit 10
Details	766	51	hsa-miR-204-3p	MSRB3	methionine sulfoxide reductase B3
Details	767	51	hsa-miR-204-3p	ARL17A	ADP ribosylation factor like GTPase 17A
Details	768	51	hsa-miR-204-3p	TMEM74	transmembrane protein 74
Details	769	51	hsa-miR-204-3p	TFAP2B	transcription factor AP-2 beta
Details	770	51	hsa-miR-204-3p	SLC22A15	solute carrier family 22 member 15
Details	771	51	hsa-miR-204-3p	RXRB	retinoid X receptor beta
Details	772	51	hsa-miR-204-3p	SLC9A8	solute carrier family 9 member A8
Details	773	51	hsa-miR-204-3p	FOXA1	forkhead box A1
Details	774	51	hsa-miR-204-3p	ZNF397	zinc finger protein 397
Details	775	51	hsa-miR-204-3p	PSAPL1	prosaposin like 1 (gene/pseudogene)
Details	776	51	hsa-miR-204-3p	SUFU	SUFU negative regulator of hedgehog signaling
Details	777	51	hsa-miR-204-3p	ZFAND1	zinc finger AN1-type containing 1
Details	778	51	hsa-miR-204-3p	TPGS2	tubulin polyglutamylase complex subunit 2
Details	779	51	hsa-miR-204-3p	MTMR1	myotubularin related protein 1
Details	780	51	hsa-miR-204-3p	NHP2	NHP2 ribonucleoprotein
Details	781	51	hsa-miR-204-3p	SIRPA	signal regulatory protein alpha
Details	782	51	hsa-miR-204-3p	WNK1	WNK lysine deficient protein kinase 1
Details	783	51	hsa-miR-204-3p	SLCO2B1	solute carrier organic anion transporter family member 2B1
Details	784	51	hsa-miR-204-3p	NIPSNAP3B	nipsnap homolog 3B
Details	785	51	hsa-miR-204-3p	DNM3	dynamin 3
Details	786	51	hsa-miR-204-3p	E2F2	E2F transcription factor 2
Details	787	51	hsa-miR-204-3p	F13A1	coagulation factor XIII A chain
Details	788	51	hsa-miR-204-3p	KLHL28	kelch like family member 28
Details	789	51	hsa-miR-204-3p	ANK1	ankyrin 1
Details	790	51	hsa-miR-204-3p	RDH10	retinol dehydrogenase 10
Details	791	51	hsa-miR-204-3p	ACVR1B	activin A receptor type 1B
Details	792	51	hsa-miR-204-3p	MAGOHB	mago homolog B, exon junction complex subunit
Details	793	51	hsa-miR-204-3p	KLF15	Kruppel like factor 15
Details	794	51	hsa-miR-204-3p	MMP24	matrix metallopeptidase 24
Details	795	51	hsa-miR-204-3p	PDE4D	phosphodiesterase 4D
Details	796	51	hsa-miR-204-3p	HLCS	holocarboxylase synthetase
Details	797	50	hsa-miR-204-3p	TSTD2	thiosulfate sulfurtransferase like domain containing 2
Details	798	50	hsa-miR-204-3p	ASB4	ankyrin repeat and SOCS box containing 4
Details	799	50	hsa-miR-204-3p	ZNF577	zinc finger protein 577
Details	800	50	hsa-miR-204-3p	TSHZ2	teashirt zinc finger homeobox 2
Details	801	50	hsa-miR-204-3p	FAM222B	family with sequence similarity 222 member B
Details	802	50	hsa-miR-204-3p	WDFY2	WD repeat and FYVE domain containing 2
Details	803	50	hsa-miR-204-3p	ABCA9	ATP binding cassette subfamily A member 9
Details	804	50	hsa-miR-204-3p	MLEC	malectin
Details	805	50	hsa-miR-204-3p	ABI2	abl interactor 2
Details	806	50	hsa-miR-204-3p	RANBP3L	RAN binding protein 3 like
Details	807	50	hsa-miR-204-3p	VGLL4	vestigial like family member 4
Details	808	50	hsa-miR-204-3p	ITGA5	integrin subunit alpha 5
Details	809	50	hsa-miR-204-3p	GRK6	G protein-coupled receptor kinase 6
Details	810	50	hsa-miR-204-3p	CBY1	chibby family member 1, beta catenin antagonist
Details	811	50	hsa-miR-204-3p	2020-09-01	septin 1
Details	812	50	hsa-miR-204-3p	PRIMA1	proline rich membrane anchor 1
Details	813	50	hsa-miR-204-3p	C14orf119	chromosome 14 open reading frame 119
Details	814	50	hsa-miR-204-3p	IVD	isovaleryl-CoA dehydrogenase
Details	815	50	hsa-miR-204-3p	MDM1	Mdm1 nuclear protein
Details	816	50	hsa-miR-204-3p	CACNA1E	calcium voltage-gated channel subunit alpha1 E
Details	817	50	hsa-miR-204-3p	NIPAL3	NIPA like domain containing 3
Details	818	50	hsa-miR-204-3p	PRELP	proline and arginine rich end leucine rich repeat protein
Details	819	50	hsa-miR-204-3p	AP5B1	adaptor related protein complex 5 subunit beta 1
Details	820	50	hsa-miR-204-3p	UQCC2	ubiquinol-cytochrome c reductase complex assembly factor 2
Details	821	50	hsa-miR-204-3p	IL36RN	interleukin 36 receptor antagonist
Details	822	50	hsa-miR-204-3p	GPAT3	glycerol-3-phosphate acyltransferase 3
Details	823	50	hsa-miR-204-3p	CYB561D1	cytochrome b561 family member D1
Details	824	50	hsa-miR-204-3p	TSPAN6	tetraspanin 6
Details	825	50	hsa-miR-204-3p	ZNHIT6	zinc finger HIT-type containing 6
Details	826	50	hsa-miR-204-3p	LRRC40	leucine rich repeat containing 40

## Sheet: hsa-miR-6820-5p 
Target Detail	Target Rank	Target Score	miRNA Name	Gene Symbol	Gene Description
Details	1	94	hsa-miR-6820-5p	TRIP10	thyroid hormone receptor interactor 10
Details	2	94	hsa-miR-6820-5p	TMEM145	transmembrane protein 145
Details	3	93	hsa-miR-6820-5p	ASCC3	activating signal cointegrator 1 complex subunit 3
Details	4	92	hsa-miR-6820-5p	ERLIN2	ER lipid raft associated 2
Details	5	89	hsa-miR-6820-5p	KLK8	kallikrein related peptidase 8
Details	6	84	hsa-miR-6820-5p	ADARB1	adenosine deaminase, RNA specific B1
Details	7	84	hsa-miR-6820-5p	PKD1	polycystin 1, transient receptor potential channel interacting
Details	8	84	hsa-miR-6820-5p	CD34	CD34 molecule
Details	9	82	hsa-miR-6820-5p	WTAP	WT1 associated protein
Details	10	82	hsa-miR-6820-5p	TCF7L2	transcription factor 7 like 2
Details	11	81	hsa-miR-6820-5p	CNTN2	contactin 2
Details	12	77	hsa-miR-6820-5p	VMO1	vitelline membrane outer layer 1 homolog
Details	13	76	hsa-miR-6820-5p	METAP1	methionyl aminopeptidase 1
Details	14	75	hsa-miR-6820-5p	FUT4	fucosyltransferase 4
Details	15	75	hsa-miR-6820-5p	ERLIN1	ER lipid raft associated 1
Details	16	74	hsa-miR-6820-5p	CHST3	carbohydrate sulfotransferase 3
Details	17	74	hsa-miR-6820-5p	FAM53A	family with sequence similarity 53 member A
Details	18	73	hsa-miR-6820-5p	MAML3	mastermind like transcriptional coactivator 3
Details	19	71	hsa-miR-6820-5p	MAFB	MAF bZIP transcription factor B
Details	20	69	hsa-miR-6820-5p	TMEM151B	transmembrane protein 151B
Details	21	69	hsa-miR-6820-5p	NXPH4	neurexophilin 4
Details	22	69	hsa-miR-6820-5p	MIB2	mindbomb E3 ubiquitin protein ligase 2
Details	23	68	hsa-miR-6820-5p	LAMB3	laminin subunit beta 3
Details	24	67	hsa-miR-6820-5p	FEV	FEV, ETS transcription factor
Details	25	67	hsa-miR-6820-5p	ZFYVE28	zinc finger FYVE-type containing 28
Details	26	66	hsa-miR-6820-5p	ACVR1B	activin A receptor type 1B
Details	27	65	hsa-miR-6820-5p	NR1D1	nuclear receptor subfamily 1 group D member 1
Details	28	65	hsa-miR-6820-5p	TAX1BP3	Tax1 binding protein 3
Details	29	65	hsa-miR-6820-5p	MPZL1	myelin protein zero like 1
Details	30	64	hsa-miR-6820-5p	CD99	CD99 molecule (Xg blood group)
Details	31	64	hsa-miR-6820-5p	ZFP41	ZFP41 zinc finger protein
Details	32	64	hsa-miR-6820-5p	S100A3	S100 calcium binding protein A3
Details	33	63	hsa-miR-6820-5p	RAC3	Rac family small GTPase 3
Details	34	63	hsa-miR-6820-5p	ANTXR1	ANTXR cell adhesion molecule 1
Details	35	62	hsa-miR-6820-5p	FAM49B	family with sequence similarity 49 member B
Details	36	62	hsa-miR-6820-5p	BTBD11	BTB domain containing 11
Details	37	62	hsa-miR-6820-5p	CDC42BPB	CDC42 binding protein kinase beta
Details	38	61	hsa-miR-6820-5p	ATXN7L2	ataxin 7 like 2
Details	39	61	hsa-miR-6820-5p	SEPHS1	selenophosphate synthetase 1
Details	40	61	hsa-miR-6820-5p	CCDC24	coiled-coil domain containing 24
Details	41	61	hsa-miR-6820-5p	RAPH1	Ras association (RalGDS/AF-6) and pleckstrin homology domains 1
Details	42	60	hsa-miR-6820-5p	RFNG	RFNG O-fucosylpeptide 3-beta-N-acetylglucosaminyltransferase
Details	43	60	hsa-miR-6820-5p	PPP1R3B	protein phosphatase 1 regulatory subunit 3B
Details	44	60	hsa-miR-6820-5p	SZRD1	SUZ RNA binding domain containing 1
Details	45	60	hsa-miR-6820-5p	LDLRAD1	low density lipoprotein receptor class A domain containing 1
Details	46	59	hsa-miR-6820-5p	NAT8L	N-acetyltransferase 8 like
Details	47	59	hsa-miR-6820-5p	SLC44A2	solute carrier family 44 member 2
Details	48	59	hsa-miR-6820-5p	VWA5B2	von Willebrand factor A domain containing 5B2
Details	49	59	hsa-miR-6820-5p	EVI5L	ecotropic viral integration site 5 like
Details	50	59	hsa-miR-6820-5p	TRIM35	tripartite motif containing 35
Details	51	58	hsa-miR-6820-5p	FOXC1	forkhead box C1
Details	52	58	hsa-miR-6820-5p	TK1	thymidine kinase 1
Details	53	58	hsa-miR-6820-5p	RNF32	ring finger protein 32
Details	54	58	hsa-miR-6820-5p	KIF13A	kinesin family member 13A
Details	55	57	hsa-miR-6820-5p	ADAM19	ADAM metallopeptidase domain 19
Details	56	57	hsa-miR-6820-5p	KIF3C	kinesin family member 3C
Details	57	57	hsa-miR-6820-5p	LSS	lanosterol synthase
Details	58	57	hsa-miR-6820-5p	TIAF1	TGFB1-induced anti-apoptotic factor 1
Details	59	57	hsa-miR-6820-5p	DDC	dopa decarboxylase
Details	60	56	hsa-miR-6820-5p	NRBP2	nuclear receptor binding protein 2
Details	61	56	hsa-miR-6820-5p	HNF4A	hepatocyte nuclear factor 4 alpha
Details	62	56	hsa-miR-6820-5p	CCDC88C	coiled-coil domain containing 88C
Details	63	55	hsa-miR-6820-5p	IFNAR1	interferon alpha and beta receptor subunit 1
Details	64	55	hsa-miR-6820-5p	NTRK2	neurotrophic receptor tyrosine kinase 2
Details	65	54	hsa-miR-6820-5p	ASGR1	asialoglycoprotein receptor 1
Details	66	54	hsa-miR-6820-5p	FOSL1	FOS like 1, AP-1 transcription factor subunit
Details	67	53	hsa-miR-6820-5p	GPRASP2	G protein-coupled receptor associated sorting protein 2
Details	68	53	hsa-miR-6820-5p	ZMYND8	zinc finger MYND-type containing 8
Details	69	53	hsa-miR-6820-5p	CNTFR	ciliary neurotrophic factor receptor
Details	70	53	hsa-miR-6820-5p	HPSE2	heparanase 2 (inactive)
Details	71	53	hsa-miR-6820-5p	ARMCX5-GPRASP2	ARMCX5-GPRASP2 readthrough
Details	72	53	hsa-miR-6820-5p	SLC25A36	solute carrier family 25 member 36
Details	73	53	hsa-miR-6820-5p	F8A1	coagulation factor VIII associated 1
Details	74	53	hsa-miR-6820-5p	ZNF490	zinc finger protein 490
Details	75	53	hsa-miR-6820-5p	CHDH	choline dehydrogenase
Details	76	53	hsa-miR-6820-5p	IL1A	interleukin 1 alpha
Details	77	52	hsa-miR-6820-5p	TPM3	tropomyosin 3
Details	78	52	hsa-miR-6820-5p	MTMR12	myotubularin related protein 12
Details	79	52	hsa-miR-6820-5p	RTN4	reticulon 4
Details	80	52	hsa-miR-6820-5p	C10orf82	chromosome 10 open reading frame 82
Details	81	52	hsa-miR-6820-5p	FAIM2	Fas apoptotic inhibitory molecule 2
Details	82	52	hsa-miR-6820-5p	OTOP3	otopetrin 3
Details	83	51	hsa-miR-6820-5p	NCAPH2	non-SMC condensin II complex subunit H2
Details	84	51	hsa-miR-6820-5p	SAP30BP	SAP30 binding protein
Details	85	51	hsa-miR-6820-5p	SNX29	sorting nexin 29
Details	86	51	hsa-miR-6820-5p	OTOF	otoferlin
Details	87	51	hsa-miR-6820-5p	TGIF2	TGFB induced factor homeobox 2
Details	88	51	hsa-miR-6820-5p	CDCA5	cell division cycle associated 5
Details	89	51	hsa-miR-6820-5p	FAM118B	family with sequence similarity 118 member B
Details	90	51	hsa-miR-6820-5p	KCNK7	potassium two pore domain channel subfamily K member 7
Details	91	50	hsa-miR-6820-5p	REXO1	RNA exonuclease 1 homolog
Details	92	50	hsa-miR-6820-5p	AMOTL2	angiomotin like 2
Details	93	50	hsa-miR-6820-5p	CERS1	ceramide synthase 1
Details	94	50	hsa-miR-6820-5p	MYO18A	myosin XVIIIA
Details	95	50	hsa-miR-6820-5p	AFF1	AF4/FMR2 family member 1

[truncated: 3 more sheets: hsa-miR-4294 , hsa-miR-4476 , hsa-miR-4792 ]
