# Supplementary material for: The Serum MicroRNA Signatures for Pancreatic Cancer Detection and Operability Evaluation
Source: Front Bioeng Biotechnol. 2020 Apr 29;8:379. doi: 10.3389/fbioe.2020.00379 (PMC7201024; doi:10.3389/fbioe.2020.00379)
Supplement: TABLE S3 — The 432 operability signature miRNAs. [file Table_3.XLSX]

## Sheet: Sheet1
Rank	miRNA	RI
1	hsa-miR-3128	0.120702
2	hsa-miR-212-5p	0.0735194
3	hsa-miR-6751-3p	0.0679312
4	hsa-miR-600	0.0658457
5	hsa-miR-3160-5p	0.064399
6	hsa-miR-6832-3p	0.0594011
7	hsa-miR-523-3p	0.0585353
8	hsa-miR-4305	0.0564144
9	hsa-miR-6873-3p	0.0546883
10	hsa-miR-19a-3p	0.0481076
11	hsa-miR-4495	0.0465582
12	hsa-miR-1247-3p	0.0445521
13	hsa-miR-525-3p	0.0432635
14	hsa-miR-3651	0.0427597
15	hsa-miR-30a-3p	0.0425989
16	hsa-miR-4521	0.0380906
17	hsa-miR-619-5p	0.0379643
18	hsa-let-7i-3p	0.037692
19	hsa-miR-2113	0.0376243
20	hsa-miR-6751-5p	0.0375142
21	hsa-miR-7976	0.0365582
22	hsa-miR-17-3p	0.0352103
23	hsa-miR-614	0.0339663
24	hsa-miR-3591-3p	0.0338976
25	hsa-miR-665	0.0321921
26	hsa-miR-130b-3p	0.0314752
27	hsa-miR-4655-5p	0.0306357
28	hsa-miR-618	0.0303522
29	hsa-miR-574-5p	0.0301532
30	hsa-miR-3671	0.0298931
31	hsa-miR-610	0.0296395
32	hsa-miR-1295a	0.0294201
33	hsa-miR-6783-5p	0.0291934
34	hsa-miR-5195-3p	0.0288437
35	hsa-miR-3922-3p	0.0287299
36	hsa-miR-1285-3p	0.0286617
37	hsa-miR-6836-3p	0.0283534
38	hsa-miR-6771-5p	0.0281479
39	hsa-miR-3064-3p	0.0279526
40	hsa-miR-513a-5p	0.0277502
41	hsa-let-7g-3p	0.0275008
42	hsa-miR-551b-3p	0.0275005
43	hsa-miR-6794-3p	0.0273168
44	hsa-miR-33b-5p	0.0273011
45	hsa-miR-93-3p	0.0271996
46	hsa-miR-937-3p	0.0265986
47	hsa-miR-6814-3p	0.0265862
48	hsa-miR-144-3p	0.0263464
49	hsa-miR-433-3p	0.0261313
50	hsa-miR-4324	0.0259679
51	hsa-miR-140-5p	0.0256238
52	hsa-miR-125a-5p	0.0250878
53	hsa-miR-4745-5p	0.0245805
54	hsa-miR-4708-5p	0.0244365
55	hsa-miR-181a-2-3p	0.0243968
56	hsa-miR-4251	0.0243645
57	hsa-miR-198	0.0240328
58	hsa-miR-3170	0.0236865
59	hsa-miR-4793-5p	0.0235373
60	hsa-miR-548o-3p	0.0230139
61	hsa-miR-3139	0.0228836
62	hsa-miR-4277	0.0226398
63	hsa-miR-98-3p	0.0224767
64	hsa-miR-1193	0.0222946
65	hsa-miR-3652	0.022194
66	hsa-miR-5695	0.0217028
67	hsa-miR-300	0.0211787
68	hsa-miR-4264	0.0211772
69	hsa-miR-6874-5p	0.0209843
70	hsa-miR-378f	0.0209541
71	hsa-miR-4494	0.0206579
72	hsa-miR-520d-3p	0.0203424
73	hsa-miR-378b	0.0200612
74	hsa-miR-489-3p	0.0200339
75	hsa-let-7g-5p	0.0198806
76	hsa-miR-4731-5p	0.019731
77	hsa-miR-493-3p	0.0195857
78	hsa-miR-613	0.0195281
79	hsa-miR-6791-3p	0.0193709
80	hsa-miR-101-5p	0.0193442
81	hsa-miR-4491	0.0192853
82	hsa-miR-6843-3p	0.0187982
83	hsa-miR-623	0.0187325
84	hsa-miR-6767-5p	0.018381
85	hsa-miR-29b-1-5p	0.0181395
86	hsa-miR-3159	0.0181121
87	hsa-miR-3615	0.0179586
88	hsa-miR-4296	0.0175872
89	hsa-miR-1185-1-3p	0.0174526
90	hsa-miR-3926	0.0172695
91	hsa-miR-6503-3p	0.0172625
92	hsa-miR-2117	0.017224
93	hsa-miR-431-5p	0.0172223
94	hsa-miR-4272	0.0171852
95	hsa-miR-940	0.0171586
96	hsa-miR-449b-3p	0.0171042
97	hsa-miR-1207-5p	0.0169822
98	hsa-miR-2278	0.0166171
99	hsa-miR-4692	0.016588
100	hsa-miR-1246	0.0165582
101	hsa-miR-4468	0.0162686
102	hsa-miR-147b	0.016182
103	hsa-miR-3665	0.0158576
104	hsa-miR-6085	0.0157806
105	hsa-miR-4270	0.015737
106	hsa-miR-512-5p	0.0156909
107	hsa-miR-98-5p	0.0156666
108	hsa-miR-6720-3p	0.0156357
109	hsa-miR-4714-5p	0.0154397
110	hsa-miR-8087	0.0152703
111	hsa-miR-3161	0.0150614
112	hsa-miR-4724-5p	0.01504
113	hsa-miR-191-3p	0.0150204
114	hsa-miR-1225-5p	0.014999
115	hsa-miR-4531	0.0149894
116	hsa-miR-628-3p	0.0148528
117	hsa-miR-383-3p	0.0148376
118	hsa-miR-4497	0.0147031
119	hsa-miR-662	0.0146821
120	hsa-miR-518f-3p	0.0144997
121	hsa-miR-4508	0.0144807
122	hsa-miR-608	0.0144701
123	hsa-miR-7702	0.0143577
124	hsa-miR-3167	0.0142568
125	hsa-miR-4492	0.0141897
126	hsa-miR-6756-5p	0.0140703
127	hsa-miR-4644	0.0139104
128	hsa-miR-1306-5p	0.0138543
129	hsa-miR-762	0.013802
130	hsa-miR-5585-3p	0.0136759
131	hsa-miR-199a-3p_hsa-miR-199b-3p	0.0135776
132	hsa-miR-506-3p	0.0135394
133	hsa-miR-124-5p	0.0134542
134	hsa-miR-619-3p	0.0133612
135	hsa-miR-4319	0.0133577
136	hsa-miR-3196	0.0132463
137	hsa-miR-4504	0.0131881
138	hsa-miR-769-3p	0.0131011
139	hsa-miR-1293	0.0130945
140	hsa-miR-5009-5p	0.0128723
141	hsa-miR-149-3p	0.0128066
142	hsa-miR-4732-5p	0.0127136
143	hsa-miR-5581-5p	0.0126724
144	hsa-miR-3691-3p	0.0126673
145	hsa-miR-329-3p	0.0126011
146	hsa-miR-6799-5p	0.0125378
147	hsa-miR-6732-3p	0.0124868
148	hsa-miR-532-3p	0.0124788
149	hsa-miR-8052	0.0124394
150	hsa-miR-518e-3p	0.0123562
151	hsa-miR-765	0.0123521
152	hsa-miR-520g-5p	0.0122672
153	hsa-miR-6798-3p	0.0122269
154	hsa-miR-516b-5p	0.0122266
155	hsa-miR-6088	0.0120952
156	hsa-miR-936	0.0120794
157	hsa-miR-6766-3p	0.0119849
158	hsa-miR-503-5p	0.0119231
159	hsa-miR-3141	0.0117841
160	hsa-miR-4640-5p	0.0117754
161	hsa-miR-3192-3p	0.0117154
162	hsa-miR-3909	0.0116532
163	hsa-miR-7706	0.0115555
164	hsa-miR-519d-3p	0.011446
165	hsa-miR-4478	0.0114214
166	hsa-miR-1273f	0.0112651
167	hsa-miR-328-5p	0.0111948
168	hsa-miR-561-5p	0.0111325
169	hsa-miR-4667-5p	0.011125
170	hsa-miR-30c-2-3p	0.0110831
171	hsa-miR-9-3p	0.0109888
172	hsa-miR-24-2-5p	0.010879
173	hsa-miR-6778-5p	0.0108411
174	hsa-miR-200b-3p	0.0108279
175	hsa-miR-376c-3p	0.010824
176	hsa-miR-518f-5p	0.0108168
177	hsa-miR-5581-3p	0.010758
178	hsa-miR-7159-3p	0.0107277
179	hsa-miR-1273e	0.0107217
180	hsa-miR-138-5p	0.0106885
181	hsa-miR-1271-5p	0.0106861
182	hsa-miR-485-5p	0.010674
183	hsa-miR-3136-5p	0.0106045
184	hsa-miR-4463	0.0105694
185	hsa-miR-642a-5p	0.0105575
186	hsa-miR-378h	0.0105206
187	hsa-miR-3618	0.0104987
188	hsa-miR-140-3p	0.0104861
189	hsa-miR-6827-5p	0.0104718
190	hsa-miR-4252	0.0104442
191	hsa-miR-6798-5p	0.0103936
192	hsa-miR-3165	0.0103602
193	hsa-miR-4281	0.0103451
194	hsa-miR-6076	0.0102987
195	hsa-miR-1290	0.0102203
196	hsa-miR-517-5p	0.0102047
197	hsa-miR-4768-3p	0.0101549
198	hsa-miR-1270	0.0101092
199	hsa-miR-4469	0.0100456
200	hsa-miR-331-3p	0.0100009
201	hsa-miR-6891-5p	0.0100004
202	hsa-miR-4417	0.00996957
203	hsa-miR-4473	0.00996739
204	hsa-miR-3670	0.00994018
205	hsa-miR-2861	0.00992982
206	hsa-miR-4753-5p	0.00988804
207	hsa-miR-561-3p	0.00985173
208	hsa-miR-6774-3p	0.00984505
209	hsa-miR-6790-3p	0.00981861
210	hsa-miR-4484	0.00972701
211	hsa-miR-4316	0.0096941
212	hsa-miR-483-5p	0.00960197
213	hsa-miR-498	0.00952353
214	hsa-miR-7108-3p	0.00951671
215	hsa-miR-4302	0.00945833
216	hsa-miR-770-5p	0.00943936
217	hsa-miR-548c-3p	0.00942938
218	hsa-miR-6742-5p	0.00942864
219	hsa-miR-4290	0.00940551
220	hsa-miR-4262	0.00938774
221	hsa-miR-4672	0.00935895
222	hsa-miR-631	0.00929863
223	hsa-miR-4442	0.00927867
224	hsa-miR-5588-3p	0.00927669
225	hsa-miR-4289	0.00924945
226	hsa-miR-6500-5p	0.00924079
227	hsa-miR-509-3-5p	0.00922513
228	hsa-miR-656-5p	0.0092149
229	hsa-miR-6816-5p	0.00919766
230	hsa-miR-4506	0.00917325
231	hsa-miR-30e-5p	0.00916702
232	hsa-miR-6716-5p	0.00914284
233	hsa-miR-25-5p	0.00904898
234	hsa-miR-486-5p	0.00899512
235	hsa-miR-6511b-3p	0.00894869
236	hsa-miR-6762-5p	0.00892632
237	hsa-miR-23a-5p	0.00891454
238	hsa-miR-4271	0.0088797
239	hsa-miR-744-3p	0.00881261
240	hsa-miR-4686	0.00879664
241	hsa-miR-1199-5p	0.00878123
242	hsa-miR-6508-5p	0.008773
243	hsa-miR-505-3p	0.0087705
244	hsa-miR-4739	0.00876943
245	hsa-miR-208b-3p	0.00876128
246	hsa-miR-3655	0.00875155
247	hsa-miR-3155a	0.00874677
248	hsa-miR-342-5p	0.00872634
249	hsa-miR-4445-3p	0.00871332
250	hsa-miR-6789-5p	0.0086318
251	hsa-miR-6876-3p	0.00862731
252	hsa-miR-4725-3p	0.00861111
253	hsa-miR-1266-5p	0.00860019
254	hsa-miR-6779-5p	0.00859999
255	hsa-miR-6775-5p	0.00858932
256	hsa-miR-326	0.00856293
257	hsa-miR-7106-5p	0.00846238
258	hsa-miR-6833-5p	0.00845826
259	hsa-miR-4291	0.00845792
260	hsa-miR-128-2-5p	0.00839642
261	hsa-miR-935	0.00839066
262	hsa-miR-532-5p	0.00837361
263	hsa-miR-6503-5p	0.00836466
264	hsa-miR-3145-5p	0.00836441
265	hsa-miR-381-3p	0.00833913
266	hsa-miR-500a-3p	0.00830262
267	hsa-miR-5693	0.008302
268	hsa-miR-541-5p	0.00828974
269	hsa-miR-4675	0.0082623
270	hsa-miR-8073	0.00825099
271	hsa-miR-4762-5p	0.00825065
272	hsa-miR-26b-3p	0.00821168
273	hsa-miR-7851-3p	0.00819656
274	hsa-miR-4730	0.00819141
275	hsa-miR-6516-3p	0.00818085
276	hsa-miR-4254	0.00817888
277	hsa-miR-943	0.00814351
278	hsa-miR-4719	0.00813309
279	hsa-miR-500b-3p	0.00812792
280	hsa-miR-766-5p	0.00812656
281	hsa-miR-505-5p	0.00811144
282	hsa-miR-3689b-3p_hsa-miR-3689c	0.00809032
283	hsa-miR-595	0.00799539
284	hsa-miR-32-3p	0.00797252
285	hsa-miR-4773	0.00795129
286	hsa-miR-8080	0.00794698
287	hsa-miR-494-3p	0.0079279
288	hsa-miR-1237-5p	0.00792703
289	hsa-miR-424-3p	0.00791721
290	hsa-miR-3157-5p	0.00791078
291	hsa-miR-892b	0.00782923
292	hsa-miR-8063	0.00781529
293	hsa-miR-5190	0.0077047
294	hsa-miR-1227-5p	0.0076944
295	hsa-miR-759	0.00765306
296	hsa-miR-4532	0.00763077
297	hsa-miR-4423-5p	0.00762126
298	hsa-miR-4723-3p	0.00761194
299	hsa-miR-4750-5p	0.00760973
300	hsa-miR-5590-5p	0.00760584
301	hsa-miR-3910	0.00760228
302	hsa-miR-6740-3p	0.00756372
303	hsa-miR-193b-3p	0.007554
304	hsa-miR-3158-5p	0.00754451
305	hsa-miR-5088-5p	0.00753638
306	hsa-miR-584-3p	0.00751533
307	hsa-miR-548e-3p	0.00746382
308	hsa-miR-6729-5p	0.00743666
309	hsa-miR-6872-5p	0.00741262
310	hsa-miR-3672	0.00738788
311	hsa-let-7c-3p	0.00737295
312	hsa-miR-4460	0.00733782
313	hsa-miR-760	0.00733097
314	hsa-miR-7845-5p	0.00732787
315	hsa-miR-378e	0.0073267
316	hsa-miR-4784	0.00730783
317	hsa-miR-4800-3p	0.00728734
318	hsa-miR-4714-3p	0.00728574
319	hsa-miR-6803-5p	0.00727113
320	hsa-miR-212-3p	0.00725161
321	hsa-miR-4691-5p	0.00723888
322	hsa-miR-636	0.00723205
323	hsa-miR-4697-5p	0.00722003
324	hsa-miR-6802-5p	0.00719116
325	hsa-miR-7844-5p	0.00709946
326	hsa-miR-4297	0.00707181
327	hsa-miR-3649	0.00703032
328	hsa-miR-6090	0.00701945
329	hsa-miR-4787-5p	0.0069988
330	hsa-miR-638	0.00699473
331	hsa-miR-1296-3p	0.00699393
332	hsa-miR-5187-3p	0.00697514
333	hsa-miR-2277-5p	0.00692543
334	hsa-miR-596	0.00691235
335	hsa-miR-6792-5p	0.0068946
336	hsa-miR-15b-3p	0.00689163
337	hsa-miR-5192	0.00685557
338	hsa-miR-214-5p	0.00684638
339	hsa-miR-4710	0.00681635
340	hsa-miR-328-3p	0.00677762
341	hsa-miR-3160-3p	0.00672109
342	hsa-miR-1237-3p	0.00672064
343	hsa-miR-521	0.00671381
344	hsa-miR-28-5p	0.00669617
345	hsa-miR-6841-3p	0.00669317
346	hsa-miR-3065-5p	0.00668133
347	hsa-miR-4732-3p	0.00665538
348	hsa-miR-1273c	0.00663478
349	hsa-miR-8082	0.00661915
350	hsa-miR-150-5p	0.00660039
351	hsa-miR-585-5p	0.00656445
352	hsa-miR-4660	0.00655969
353	hsa-miR-4767	0.00649527
354	hsa-miR-1301-3p	0.00649325
355	hsa-miR-6885-3p	0.00648954
356	hsa-miR-4323	0.00646232
357	hsa-miR-4466	0.00642567
358	hsa-miR-3689a-5p_hsa-miR-3689b-5p_hsa-miR-3689e	0.00642363
359	hsa-miR-1273g-3p	0.00641726
360	hsa-miR-3619-3p	0.00638058
361	hsa-miR-4754	0.00637892
362	hsa-miR-1204	0.00637563
363	hsa-miR-138-1-3p	0.00636561
364	hsa-miR-4712-5p	0.00635522
365	hsa-miR-4740-5p	0.00635436
366	hsa-miR-4667-3p	0.0063494
367	hsa-miR-6746-3p	0.00634821
368	hsa-miR-876-5p	0.0063288
369	hsa-miR-339-3p	0.00632154
370	hsa-miR-16-5p	0.00631525
371	hsa-miR-571	0.00631132
372	hsa-miR-548au-5p	0.00630471
373	hsa-miR-939-5p	0.00628306
374	hsa-miR-7641	0.00628075
375	hsa-miR-218-1-3p	0.00627644
376	hsa-miR-1251-5p	0.00621193
377	hsa-miR-1976	0.00620517
378	hsa-miR-6895-5p	0.00620146
379	hsa-miR-2392	0.00619845
380	hsa-miR-3922-5p	0.00619604
381	hsa-miR-3683	0.00616678
382	hsa-miR-6863	0.00616489
383	hsa-miR-557	0.00616006
384	hsa-miR-1587	0.0061549
385	hsa-miR-4670-5p	0.00615109
386	hsa-miR-6827-3p	0.00614709
387	hsa-miR-181c-5p	0.00608254
388	hsa-miR-1539	0.00607725
389	hsa-miR-675-5p	0.00607303
390	hsa-miR-497-5p	0.00607144
391	hsa-miR-920	0.00606959
392	hsa-miR-8075	0.00606454
393	hsa-miR-451a	0.00604846
394	hsa-miR-6865-5p	0.00602418
395	hsa-miR-197-3p	0.00601855
396	hsa-miR-4436a	0.00601822
397	hsa-miR-6790-5p	0.00600714
398	hsa-miR-4790-3p	0.00600296
399	hsa-miR-4726-5p	0.0059994
400	hsa-miR-302c-3p	0.00599754
401	hsa-miR-4474-5p	0.00599562
402	hsa-miR-7107-5p	0.00599047
403	hsa-miR-371b-5p	0.00598948
404	hsa-miR-592	0.00597836
405	hsa-miR-1307-3p	0.0059768
406	hsa-miR-6087	0.0059453
407	hsa-miR-548ay-3p	0.00591781
408	hsa-miR-6824-5p	0.00591485
409	hsa-miR-433-5p	0.00589099
410	hsa-miR-6715b-5p	0.00589056
411	hsa-miR-4298	0.0058896
412	hsa-miR-6823-5p	0.00588345
413	hsa-miR-6862-5p	0.00586363
414	hsa-miR-4758-5p	0.00586164
415	hsa-miR-6848-3p	0.00585207
416	hsa-miR-4433-3p	0.00583748
417	hsa-miR-6726-5p	0.00582019
418	hsa-miR-583	0.00579636
419	hsa-miR-4477b	0.00577457
420	hsa-miR-3622a-3p	0.00576848
421	hsa-miR-548ab	0.00576462
422	hsa-miR-1207-3p	0.00575935
423	hsa-miR-5587-5p	0.00575827
424	hsa-miR-6887-5p	0.00574257
425	hsa-miR-6781-5p	0.00572458
426	hsa-miR-323a-5p	0.00572228
427	hsa-miR-6735-5p	0.0057194
428	hsa-miR-6763-3p	0.00570541
429	hsa-miR-370-3p	0.00570394
430	hsa-miR-6825-5p	0.00570159
431	hsa-miR-4726-3p	0.00569697
432	hsa-miR-325	0.00569511
